# Supplementary material for: Enterovirus virus-like-particle and inactivated poliovirus vaccines do not elicit substantive cross-reactive antibody responses
Source: PLoS Pathog. 2024 Apr 25;20(4):e1012159. doi: 10.1371/journal.ppat.1012159 (PMC11045126; doi:10.1371/journal.ppat.1012159)
Supplement: S1 Data — ELISA data is presented as absorbance value at 450 nm and neutralization assay data is presented as endpoint dilution titer. (XLSX) [file ppat.1012159.s007.xlsx]

## Sheet: Mouse EV-D68 B3 Sandwich ELISA
PBS Wk 2
-Log Serum Dilution	A08539		A08540		A08541		A08542		A08543		A08562		A08563		A08564		A08565		A08566
-2	0.205	0.188	0.206	0.147	0.053	0.054	0.049	0.039	0.039	0.028	0.043	0.04	0.03	0.046	0.034	0.038	0.07	0.065	0.071	0.065
-3	0.177	0.167	0.221	0.163	0.016	0.015	-0.004	0.015	0.016	0.015	0.013	0.017	0.016	0.008	0.012	0.01	0.02	0.021	0.017	0.02
-4	0.164	0.16	0.186	0.169	0.008	0.011	0.007	0.006	0.008	0.005	0.012	0.013	0.011	0.008	0.009	0.009	0.014	0.012	0.012	0.03
-5	0.155	0.154	0.177	0.136	0.011	0.01	0.01	0.008	0.011	0.02	0.005	0.011	0.006	0.011	0.008	0.064	0.017	0.013	0.012	0.03
-6	0.139	0.137	0.179	0.135	0.009	0.008	0.009	0.009	0.003	0.01	0.011	0.01	0.01	0.014	0.008	0.009	0.01	0.008	0.023	0.031
-7	0.125	0.179	0.201	0.121	0.009	0.009	0.011	0.01	0.015	0.014	0.014	0.013	0.009	0.025	0.011	0.017	0.013	0.009	0.013	0.025
-8	0.135	0.144	0.157	0.151	0.013	0.009	0.035	0.01	0.012	0.017	0.01	0.022	0.011	0.01	0.015	0.014	0.01	0.013	0.015	0.017
-9	0.117	0.114	0.201	0.127	0.018	0.012	0.01	0.012	0.011	0.019	0.032	0.016	0.012	0.02	0.01	0.018	0.016	0.009	0.013	0.014
PBS Wk 5
-Log Serum Dilution	A08539		A08540		A08541		A08542		A08543		A08562		A08563		A08564		A08565		A08566
-2	0.074	0.068	0.054	0.063	0.052	0.053	0.113	0.06	0.071	0.06	0.119	0.053	0.07	0.052	0.056	0.038	0.043	0.056	0.076	0.057
-3	0.017	0.017	0.012	0.016	0.015	0.018	0.04	0.01	0.016	0.027	0.013	0.011	0.02	0.015	0.019	0.009	0.016	0.014	0.043	0.013
-4	0.002	0.011	0.011	0.006	0.008	0.009	0.028	0.006	0.011	0.013	0.007	0.017	0.01	0.01	0.01	0.006	0.009	0.013	0.032	0.01
-5	0.013	0.034	0.015	0.006	0.008	0.036	0.03	0.009	0.017	0.011	0.008	0.009	0.012	0.023	0.011	0.008	0.009	0.013	0.027	0.01
-6	0.009	0.009	0.011	0.008	0.007	0.01	0.038	0.01	0.009	0.012	0.009	0.009	0.009	0.001	0.008	0.009	0.009	0.01	0.033	0.011
-7	0.008	0.01	0.013	0.013	0.011	0.016	0.03	0.009	0.009	0.014	0.011	0.011	0.008	0.009	0.013	0.01	0.012	0.011	0.027	0.011
-8	0.01	0.011	0.014	0.009	0.013	0.019	0.032	0.011	0.008	0.013	0.012	0.01	0.008	0.011	0.01	0.009	0.01	0.008	0.027	0.006
-9	0.012	0.012	0.011	0.012	0.01	0.015	0.024	0.011	0.009	0.017	0.011	0.01	0.03	0.011	0.009	0.011	0.01	0.018	0.023	0.01
PBS Wk 13
-Log Serum Dilution	A08539		A08540		A08541		A08542		A08543		A08562		A08563		A08564		A08565		A08566
-2	0.062	0.055	0.075	0.06	0.063	0.049	0.089	0.065	0.055	0.062	0.06	0.052	0.063	0.053	0.074	0.041	0.058	0.053	0.066	0.078
-3	0.013	0.015	0.044	0.011	0.017	0.021	0.015	0.019	0.016	0.02	0.019	0.014	0.016	0.014	0.032	0.014	0.019	0.022	0.014	0.017
-4	0.008	0.015	0.03	0.008	0.008	0.016	0.008	0.013	0.013	0.014	0.013	0.01	0.01	0.036	0.025	0.013	0.01	0.013	0.008	0.012
-5	0.01	0.013	0.026	0.008	0.009	0.014	0.01	0.02	0.013	0.014	0.031	0.013	0.016	0.011	0.026	0.009	0.009	0.011	0.003	0.022
-6	0.008	0.01	0.024	0.008	0.007	0.015	0.01	0.01	0.009	0.014	0.01	0.008	0.01	0.029	0.023	0.008	0.006	0.013	0.011	0.012
-7	0.008	0.012	0.023	0.01	0.011	0.014	0.01	0.008	0.038	0.015	0.013	0.008	0.011	0.012	0.024	0.034	0.01	0.013	0.011	0.01
-8	0.013	0.01	0.018	0.009	0.003	0.035	0.01	0.003	0.011	0.015	0.011	0.009	0.009	0.012	0.046	0.011	0.009	0.013	0.012	0.037
-9	0.011	0.015	0.019	0.01	0.009	0.014	0.013	0.014	0.04	0.011	0.009	0.009	0.01	0.015	0.022	0.011	0.009	0.013	0.013	0.01
IPV Wk 2
-Log Serum Dilution	A08544		A08545		A08546		A08547		A08548		A08557		A08558		A08559		A08560		A08561
-2	0.08	0.052	0.046	0.051	0.044	0.041	0.044	0.048	0.064	0.07	0.059	0.077	0.051	0.092	0.047	0.045	0.048	0.035	0.045	0.038
-3	0.029	0.009	0.014	0.02	0.012	0.017	0.012	0.014	0.013	0.01	0.014	0.017	0.014	0.012	0.011	0.017	0.007	0.01	0.015	0.016
-4	0.017	0.05	0.004	0.013	0.027	0.013	0.011	0.005	0.011	0.009	0.011	0.01	0.007	0.1	0.016	0.009	0.01	0.009	0.016	0.014
-5	0.018	0.007	0.005	0.014	0.01	0.012	0.011	0.014	0.008	0.008	0.015	0.007	0.009	0.036	0.012	0.013	0.008	0.009	0.004	0.01
-6	0.024	0.009	0.003	0.01	0.004	0.008	0.011	0.011	0.009	0.008	0.008	0.011	0.009	0.011	0.009	0.013	0.01	0.009	0.032	0.009
-7	0.018	0.011	0.008	0.009	0.012	0.015	0.015	0.013	0.012	0.009	0.011	0.011	0.01	0.014	0.01	0.017	0.011	0.011	0.019	0.009
-8	0.018	0.009	0.009	0.015	0.011	0.013	0.015	0.011	0.009	0.011	0.012	0.017	0.011	0.014	0.012	0.012	0.008	0.012	0.012	0.01
-9	0.018	0.012	0.013	0.01	0.012	0.013	0.02	0.011	0.014	0.013	0.01	0.015	0.011	0.029	0.014	0.011	0.034	0.015	0.011	0.013
IPV Wk 5
-Log Serum Dilution	A08544		A08545		A08546		A08547		A08548		A08557		A08558		A08559		A08560		A08561
-2	0.06	0.061	0.047	0.074	0.079	0.073	0.086	0.129	0.126	0.127	0.104	0.097	0.097	0.095	0.382	0.382	0.11	0.1	0.086	0.104
-3	0.017	0.02	0.012	0.018	0.021	0.016	0.024	0.046	0.019	0.02	0.011	0.019	0.026	0.028	0.049	0.08	0.025	0.017	0.015	0.042
-4	0.011	0.013	0.012	0.003	0.011	0.01	0.01	0.026	0.012	0.01	0.039	0.01	0.014	0.013	0.012	0.035	0.009	0.01	0.009	0.003
-5	0.011	0.011	0.016	0.007	0.012	0.046	0.009	0.03	0.009	0.01	0.039	0.013	0.013	0.011	0.009	0.038	0.011	0.005	0.012	0.014
-6	0.01	0.013	0.012	0.012	0.009	0.007	0.008	0.022	0.011	0.018	0.034	0.014	0.01	0.01	0.014	0.019	0.011	0.008	0.01	0.014
-7	0.013	0.017	0.017	0.016	0.012	0.006	0.012	0.032	0.01	0.017	0.012	0.011	0.01	0.013	0.01	0.03	0.021	0.013	0.011	0.024
-8	0.012	0.014	0.014	0.013	0.012	0.013	0.011	0.023	0.012	0.012	0.012	0.016	0.004	0.01	0.007	0.024	0.012	0.004	0.011	0.015
-9	0.012	0.016	0.015	0.011	0.012	0.012	0.01	0.029	0.012	0.016	0.013	0.014	0.011	0.011	0.01	0.028	0.009	0.012	0.011	0.054
IPV Wk 13
-Log Serum Dilution	A08544		A08545		A08546		A08547		A08548		A08557		A08558		A08559		A08560		A08561
-2	0.095	0.081	0.085	0.116	0.105	0.111	0.112	0.091	0.133	0.102	0.116	0.122	0.073	0.075	0.071	0.07	0.085	0.064	0.073	0.064
-3	0.018	0.041	0.016	0.044	0.022	0.021	0.018	0.016	0.021	0.012	0.021	0.04	0.019	0.017	0.017	0.016	0.014	0.014	0.02	0.013
-4	0.013	0.009	0.016	0.025	0.015	0.013	0.011	0.009	0.009	0.009	0.011	0.02	0.009	0.011	0.01	0.009	0.009	0.008	0.009	0.01
-5	0.005	0.011	0.012	0.008	0.006	0.015	0.013	0.032	0.008	0.009	0.018	0.023	0.005	0.01	0.004	0.001	0.008	0.012	0.013	0.011
-6	0.011	0.008	0.013	0.021	0.014	0.007	0.012	0.012	0.009	0.01	0.013	0.019	0.014	0.011	0.013	0.009	0.011	0.01	0.009	0.008
-7	0.01	0.012	0.008	0.019	0.014	0.007	0.013	0.014	0.009	0.016	0.01	0.024	0.009	0.014	0.013	0.015	0.011	0.012	0.009	0.009
-8	0.01	0.013	0.003	0.005	0.008	0.008	0.011	0.007	0.009	0.01	0.013	0.017	0.014	0.012	0.01	0.012	0.009	0.011	0.01	0.019
-9	0.014	0.014	0.012	0.019	0.011	0.011	0.009	0.01	0.012	0.01	0.014	0.019	0.252	0.013	0.013	0.004	0.011	0.011	0.012	0.01
EV-D68 Wk 2
-Log Serum Dilution	A08529		A08530		A08531		A08532		A08533		A08567		A08568		A08569		A08570		A08571
-2	3.393	3.379	3.278	3.161	3.447	3.481	3.504	2.582	3.236	3.551	3.651	3.664	3.72	3.637	2.888	3.623	3.569	3.507	3.744	3.279
-3	2.588	2.704	2.475	1.994	3.144	2.538	2.98	2.593	1.827	2.505	3.678	3.483	3.527	3.447	3.387	3.478	2.886	3.54	3.579	3.611
-4	0.748	0.793	0.732	0.673	0.88	0.71	1.142	0.839	0.623	0.711	1.814	1.815	1.558	1.583	1.407	1.28	2.15	2.143	1.609	1.783
-5	0.234	0.276	0.212	0.278	0.274	0.235	0.492	0.295	0.262	0.315	0.488	0.388	0.334	0.331	0.278	0.358	0.405	0.548	0.286	0.478
-6	0.17	0.157	0.152	0.162	0.187	0.138	0.428	0.17	0.157	0.211	0.108	0.113	0.104	0.083	0.059	0.117	0.113	0.169	0.086	0.138
-7	0.139	0.128	0.141	0.15	0.151	0.123	0.296	0.158	0.13	0.152	0.036	0.05	0.043	0.038	0.023	0.037	0.034	0.065	0.035	0.045
-8	0.115	0.163	0.142	0.134	0.126	0.15	0.372	0.175	0.103	0.159	0.018	0.03	0.026	0.014	0.013	0.024	0.018	0.02	0.018	0.027
-9	0.114	0.108	0.142	0.131	0.138	0.104	0.337	0.165	0.102	0.163	0.013	0.022	0.028	0.014	0.029	0.016	0.02	0.016	0.019	0.015
EV-D68 Wk 5
-Log Serum Dilution	A08529		A08530		A08531		A08532		A08533		A08567		A08568		A08569		A08570		A08571
-2	3.605	3.239	3.696	3.654	3.108	3.634	3.63	3.58	3.634	3.516	3.666	3.62	3.476	3.543	3.642	2.879	3.651	3.632	3.527	3.611
-3	3.642	3.565	3.631	3.592	3.68	3.647	3.673	3.683	3.293	3.285	3.545	3.578	3.483	3.442	3.62	3.543	3.725	3.568	3.513	3.398
-4	2.029	1.834	2.43	2.386	2.622	2.118	2.76	2.895	1.2	1.294	2.477	2.256	1.975	2.008	2.881	2.821	3.215	3.109	1.964	2.016
-5	0.517	0.444	0.686	0.752	0.737	0.679	0.772	0.782	0.258	0.327	0.633	0.629	0.498	0.454	0.921	0.875	1.379	1.249	0.5	0.462
-6	0.108	0.114	0.183	0.205	0.174	0.206	0.203	0.182	0.054	0.095	0.141	0.144	0.122	0.107	0.224	0.228	0.356	0.323	0.101	0.144
-7	0.038	0.042	0.069	0.083	0.058	0.065	0.059	0.062	0.024	0.038	0.049	0.051	0.043	0.042	0.058	0.083	0.124	0.098	0.036	0.058
-8	0.017	0.021	0.113	0.037	0.021	0.029	0.02	0.024	0.007	0.023	0.02	0.024	0.018	0.011	0.024	0.033	0.039	0.023	0.017	0.039
-9	0.01	0.018	0.026	0.018	0.014	0.017	0.013	0.017	0.012	0.074	0.012	0.018	0.016	0.015	0.015	0.017	0.022	0.023	0.015	0.027
EV-D68 Wk 13
-Log Serum Dilution	A08529		A08530		A08531		A08532		A08533		A08567		A08568		A08569		A08570		A08571
-2	3.601	3.537	3.577	3.041	3.723	3.601	3.696	3.682	3.279	3.598	3.536	3.497	3.538	3.606	3.45	3.491	3.509	3.414	3.452	3.478
-3	3.528	3.537	2.642	3.312	3.525	3.459	3.691	3.723	3.011	2.934	3.489	3.453	3.443	3.511	3.452	3.352	3.107	3.472	3.441	3.434
-4	1.592	1.746	1.293	1.286	1.649	1.71	2.696	2.836	1.028	0.987	2.23	2.121	1.879	1.858	1.947	1.823	2.737	2.714	2.031	1.824
-5	0.388	0.426	0.32	0.369	0.507	0.422	0.816	0.975	0.194	0.149	0.59	0.578	0.391	0.379	0.452	0.404	0.984	0.916	0.477	0.369
-6	0.093	0.113	0.08	0.112	0.146	0.103	0.197	0.289	0.041	0.051	0.144	0.166	0.105	0.101	0.1	0.106	0.253	0.189	0.094	0.098
-7	0.035	0.042	0.031	0.048	0.052	0.042	0.072	0.086	0.017	0.028	0.05	0.049	0.048	0.04	0.039	0.041	0.074	0.059	0.031	0.036
-8	0.013	0.021	0.015	0.024	0.026	0.019	0.018	0.032	0.014	0.017	0.02	0.018	0.016	0.021	0.016	0.024	0.029	0.026	0.018	0.018
-9	0.012	0.016	0.011	0.017	0.02	0.014	0.029	0.015	0.01	0.017	0.011	0.014	0.011	0.014	0.014	0.016	0.034	0.016	0.012	0.012
EV-A71 Wk 2
-Log Serum Dilution	A08534		A08535		A08536		A08537		A08538		A08572		A08573		A08574		A08575		A08576
-2	0.199	0.205	0.189	0.211	0.166	0.225	0.231	0.261	0.227	0.2	0.072	0.086	0.09	0.117	0.078	0.073	0.067	0.063	0.066	0.055
-3	0.15	0.174	0.156	0.174	0.208	0.214	0.158	0.232	0.202	0.157	0.023	0.016	0.025	0.046	0.021	0.015	0.019	0.015	0.015	0.013
-4	0.165	0.191	0.136	0.163	0.201	0.157	0.142	0.209	0.169	0.165	0.014	0.01	0.01	0.03	0.012	0.009	0.014	0.011	0.01	0.009
-5	0.165	0.155	0.162	0.14	0.179	0.182	0.139	0.227	0.139	0.147	0.012	0.034	0.012	0.03	0.014	0.011	0.024	0.007	0.036	0.039
-6	0.139	0.123	0.115	0.14	0.187	0.158	0.135	0.183	0.13	0.151	0.013	0.006	0.014	0.037	0.015	0.034	0.034	0.016	0.007	0.01
-7	0.126	0.15	0.119	0.121	0.199	0.159	0.148	0.2	0.138	0.137	0.014	0.006	0.013	0.037	0.016	0.021	0.014	0.025	0.011	0.01
-8	0.119	0.14	0.143	0.14	0.245	0.175	0.133	0.206	0.123	0.146	0.012	0.007	0.028	0.021	0.012	0.016	0.016	0.02	0.011	0.011
-9	0.095	0.132	0.121	0.119	0.202	0.138	0.121	0.198	0.135	0.112	0.014	0.014	0.028	0.032	0.015	0.017	0.015	0.027	0.014	0.014
EV-A71 Wk 5
-Log Serum Dilution	A08534		A08535		A08536		A08537		A08538		A08572		A08573		A08574		A08575		A08576
-2	0.141	0.122	0.101	0.114	0.09	0.083	0.075	0.1	0.092	0.07	0.075	0.074	0.066	0.081	0.082	0.067	0.084	0.069	0.049	0.051
-3	0.029	0.022	0.036	0.058	0.047	0.019	0.021	0.016	0.035	0.041	0.019	0.018	0.019	0.02	0.019	0.014	0.02	0.02	0.012	0.015
-4	0.012	0.01	0.016	0.024	-0.003	0.013	0.012	0.009	0.011	0.009	0.013	0.009	0.014	0.008	0.01	0.009	0.012	0.011	0.009	0.008
-5	0.01	0.011	0.01	0.025	0.031	0.015	0.011	0.011	0.035	0.001	0.009	0.007	0.015	0.001	0.008	0.003	0.014	0.016	0.009	0.007
-6	0.008	0.011	0.009	0.026	0.011	0.012	0.011	0.014	0.001	0.01	0.008	0.008	0.013	0.013	0.008	0.011	0.01	0.007	0.011	0.034
-7	0.012	0.014	0.011	0.028	0.014	0.013	0.012	0.017	0.011	0.012	0.012	0.014	0.016	0.014	0.01	0.012	0.012	0.031	0.007	0.011
-8	0.011	0.013	0.013	0.025	0.009	0.015	0.011	0.008	0.012	0.011	0.012	0.019	0.014	0.012	0.011	0.011	0.012	0.012	0.011	0.01
-9	0.013	0.015	0.014	0.031	0.008	0.017	0.01	0.012	0.013	0.012	0.011	0.013	0.021	0.014	0.01	0.011	0.008	0.01	0.009	0.012
EV-A71 Wk 13
-Log Serum Dilution	A08534		A08535		A08536		A08537		A08538		A08572		A08573		A08574		A08575		A08576
-2	0.034	0.033	0.045	0.071	0.036	0.051	0.076	0.063	0.073	0.064	0.045	0.05	0.03	0.038	0.037	0.035	0.032	0.037	0.049	0.033
-3	0.011	0.011	0.009	0.012	0.013	0.013	0.022	0.019	0.019	0.021	0.011	0.011	0.022	0.026	0.019	0.019	0.04	0.023	0.037	0.02
-4	0.01	0.011	0.007	0.011	0.009	0.008	0.015	0.01	0.007	0.009	0.011	0.009	0.015	0.018	0.016	0.018	0.016	0.017	0.022	0.013
-5	0.009	0.01	0.013	0.033	0.009	0.01	0.017	0.032	0.03	0.011	0.01	0.01	0.017	0.018	0.014	0.014	0.015	0.016	0.021	0.02
-6	0.008	0.01	0.012	0.009	0.01	0.01	0.011	0.01	0.013	0.01	0.008	0.009	0.016	0.017	0.015	0.013	0.017	0.016	0.027	0.015
-7	0.008	0.007	0.01	0.015	0.011	0.012	0.008	0.013	0.012	0.011	0.007	0.007	0.015	0.025	0.016	0.02	0.021	0.017	0.029	0.014
-8	0.008	0.008	0.013	0.011	0.028	0.011	0.031	0.024	0.009	0.098	0.009	0.008	0.022	0.018	0.033	0.016	0.018	0.018	0.022	0.016
-9	0.017	0.013	0.026	0.013	0.008	0.01	0.013	0.009	0.009	0.009	0.013	0.014	0.033	0.021	0.034	0.023	0.029	0.027	0.031	0.031
D68/A71 Wk 2
-Log Serum Dilution	A08549		A08550		A08551		A08552		A08553		A08554		A08555		A08556		A08577		A08578
-2	3.439	3.495	3.595	2.78	3.481	3.456	3.623	3.539	3.512	3.515	3.56	2.986	3.635	3.653	3.717	3.682	3.485	3.404	3.403	3.477
-3	3.079	2.396	2.849	2.598	3.039	2.746	3.47	3.393	3.316	3.446	2.89	3.052	3.304	3.026	3.24	3.202	2.956	2.971	2.734	2.772
-4	1.136	1.047	0.767	0.766	0.866	0.827	1.732	1.653	2.047	2.171	1.091	1.081	1.215	1.179	1.515	1.542	0.838	0.908	0.646	0.713
-5	0.275	0.226	0.167	0.149	0.216	0.145	0.368	0.264	0.491	0.454	0.19	0.188	0.297	0.238	0.29	0.283	0.154	0.173	0.165	0.123
-6	0.077	0.077	0.06	0.041	0.043	0.039	0.069	0.08	0.119	0.11	0.047	0.046	0.088	0.064	0.072	0.07	0.034	0.045	0.055	0.028
-7	0.027	0.036	0.027	0.022	0.023	0.025	0.023	0.031	0.033	0.027	0.018	0.026	0.036	0.021	0.031	0.023	0.016	0.019	0.024	0.017
-8	0.015	0.02	0.017	0.011	0.013	0.014	0.011	0.007	0.038	0.012	0.012	0.013	0.02	0.013	0.019	0.01	0.012	0.013	0.017	0.038
-9	0.011	0.021	0.013	0.016	0.015	0.014	0.018	0.016	0.016	0.033	0.01	0.015	0.016	0.027	0.015	0.011	0.014	0.013	0.013	0.038
D68/A71 Wk 5
-Log Serum Dilution	A08549		A08550		A08551		A08552		A08553		A08554		A08555		A08556		A08577		A08578
-2	3.715	3.692	3.726	3.695	3.502	3.462	3.598	3.71	3.646	3.038	3.73	3.703	3.611	3.668	3.547	3.528	3.174	3.094	3.677	3.594
-3	3.485	3.39	3.487	3.363	2.976	3.154	3.033	3.726	3.582	3.37	3.622	3.684	3.616	3.643	3.676	3.663	3.234	3.073	3.649	3.529
-4	1.362	1.57	1.42	1.315	1.055	1.148	2.474	2.459	1.856	1.824	2.444	2.434	2.537	2.452	2.338	2.462	1.041	0.976	2.332	2.182
-5	0.339	0.322	0.322	0.278	0.193	0.227	0.756	0.741	0.428	0.509	0.781	0.465	0.802	0.681	0.632	0.616	0.231	0.187	0.534	0.531
-6	0.076	0.113	0.064	0.071	0.045	0.044	0.233	0.158	0.09	0.171	0.264	0.144	0.18	0.213	0.167	0.142	0.041	0.048	0.188	0.128
-7	0.024	0.048	0.024	0.024	0.016	0.018	0.084	0.046	0.033	0.064	0.103	0.044	0.061	0.056	0.055	0.039	0.016	0.024	0.078	0.037
-8	0.017	0.055	0.013	0.022	0.012	0.011	0.036	0.015	0.015	0.026	0.045	0.015	0.018	0.014	0.024	0.017	0.013	0.02	0.024	0.017
-9	0.016	0.017	0.012	0.013	0.012	0.01	0.014	0.012	0.012	0.019	0.029	0.012	0.014	0.016	0.015	0.015	0.01	0.017	0.025	0.01
D68/A71 Wk 13
-Log Serum Dilution	A08549		A08550		A08551		A08552		A08553		A08554		A08555		A08556		A08577		A08578
-2	3.446	3.552	3.496	3.604	3.442	3.375	3.715	3.59	3.501	3.545	3.59	3.521	3.661	3.569	3.721	3.61	3.096	2.717	3.148	3.397
-3	3.164	3.308	3.557	3.567	2.6	2.283	3.526	3.394	3.349	3.394	3.37	3.413	3.662	3.571	3.394	3.585	3.201	2.904	3.191	3.149
-4	1.143	1.121	2.313	2.101	0.626	0.567	1.607	1.518	1.567	1.59	1.523	1.509	2.15	2.134	1.96	1.897	1.223	1.337	1.333	1.32
-5	0.273	0.262	0.943	0.455	0.126	0.075	0.37	0.285	0.28	0.334	0.358	0.304	0.542	0.649	0.47	0.446	0.27	0.297	0.3	0.25
-6	0.072	0.064	0.274	0.131	0.03	0.031	0.119	0.068	0.057	0.078	0.09	0.054	0.19	0.186	0.098	0.101	0.069	0.074	0.082	0.05
-7	0.025	0.025	0.087	0.045	0.015	0.008	0.053	0.026	0.012	0.03	0.03	0.018	0.05	0.072	0.039	0.032	0.032	0.038	0.034	0.028
-8	0.178	0.016	0.029	0.018	0.011	0.016	0.035	0.013	0.012	0.016	0.03	0.015	0.027	0.026	0.012	0.016	0.024	0.019	0.02	0.023
-9	0.011	0.019	0.011	0.012	0.012	0.017	0.02	0.012	0.014	0.015	0.017	0.017	0.019	0.013	0.013	0.012	0.026	0.027	0.034	0.03

## Sheet: Mouse EV-A71 Sandwich ELISA
PBS Wk 2
-Log Serum Dilution	A08539		A08540		A08541		A08542		A08543		A08562		A08563		A08564		A08565		A08566
-2	0.123	0.145	0.205	0.143	0.011	0.048	0.009	0.012	0.018	0.014	0.011	0.011	0.049	0.013	0.012	0.02	0.012	0.015	0.043	0.013
-3	0.133	0.109	0.18	0.138	0.01	0.009	0.009	0.01	0.011	0.011	0.069	0.009	0.009	0.018	0.01	0.015	0.011	0.01	0.036	0.01
-4	0.139	0.143	0.165	0.117	0.007	0.009	0.006	0.006	0.009	0.01	0.007	0.008	0.008	0.009	0.005	0.017	0.007	0.009	0.006	0.006
-5	0.148	0.118	0.135	0.098	0.008	0.011	0.005	0.009	0.009	0.01	0.007	0.008	0.01	0.017	0.008	0.013	0.01	0.011	0.007	0.011
-6	0.155	0.126	0.147	0.167	0.006	0.01	0.004	0.008	0.01	0.009	0.007	0.009	0.011	0.009	0.01	0.007	0.009	0.03	0.006	0.008
-7	0.139	0.163	0.146	0.15	0.013	0.012	0.004	0.008	0.009	0.01	0.007	0.01	0.01	0.007	0.009	0.009	0.01	0.012	0.007	0.009
-8	0.158	0.181	0.207	0.193	0.006	0.012	0.007	0.01	0.009	0.01	0.009	0.009	0.011	0.009	0.052	0.008	0.013	0.014	0.008	0.011
-9	0.254	0.219	0.222	0.277	0.031	0.046	0.034	0.033	0.028	0.021	0.03	0.029	0.033	0.027	0.036	0.03	0.035	0.048	0.035	0.03
PBS Wk 5
-Log Serum Dilution	A08539		A08540		A08541		A08542		A08543		A08562		A08563		A08564		A08565		A08566
-2	0.019	0.021	0.028	0.016	0.027	0.022	0.036	0.022	0.019	0.023	0.02	0.019	0.017	0.019	0.014	0.013	0.017	0.021	0.047	0.019
-3	0.021	0.014	0.009	0.004	0.01	0.023	0.023	0	0.069	0.022	0.132	0.009	0.01	0.007	0.011	0.01	0.011	0.01	0.028	0.011
-4	0.006	0.009	0.006	0.006	0.008	0.009	0.023	0.007	0.007	0.013	0.008	0.008	0.009	0.01	0.007	0.009	0.008	0.008	0.03	0.008
-5	0.006	0.001	0.006	0.011	0.008	0.01	0.025	0.008	0.004	0.01	0.008	0.009	0.008	0.012	0.008	0.008	0.008	0.009	0.011	0.011
-6	0.026	0.01	0.005	0.007	0.007	0.008	0.025	0.034	0.009	0.015	0.011	0.009	0.011	0.012	0.01	0.009	0.009	0.009	0.027	0.01
-7	0.007	0.013	0.005	0.01	0.009	0.009	0.025	0.008	0.009	0.012	0.011	0.01	0.008	0.013	0.01	0.01	0.014	0.009	0.03	0.011
-8	0.009	0.015	0.009	0.01	0.008	0.01	0.035	0.009	0.009	0.022	0.011	0.008	0.016	0.014	0.013	0.012	0.014	0.012	0.037	0.011
-9	0.031	0.027	0.031	0.029	0.029	0.027	0.087	0.029	0.036	0.045	0.038	0.031	0.029	0.025	0.04	0.029	0.03	0.028	0.076	0.033
PBS Wk 13
-Log Serum Dilution	A08539		A08540		A08541		A08542		A08543		A08562		A08563		A08564		A08565		A08566
-2	0.024	0.034	0.036	0.019	0.015	0.02	0.015	0.016	0.016	0.013	0.018	0.016	0.02	0.022	0.029	0.02	0.02	0.024	0.049	0.03
-3	0.005	0.012	0.021	0.008	0.002	0.014	0.009	0.01	0.004	0.008	0.029	0.013	0.006	0.011	0.018	0.043	0.007	0.016	0.015	0.01
-4	0.007	0.009	0.022	0.01	0.011	0.008	0.008	0.006	0.006	0.011	0.006	0.008	0.007	0.008	0.019	0.01	0.014	0.014	0.011	0.01
-5	0.01	0.01	0.017	0.01	0.004	0.011	0.007	0.033	0.008	0.012	0.007	0.008	0.006	0.01	0.02	0.009	0.008	0.013	0.008	0.009
-6	0.009	0.008	0.023	0.019	0.008	0.014	0.007	0.008	0.006	0.013	0.011	0.007	0.01	0.007	0.02	0.006	0.006	0.014	0.007	0.012
-7	0.01	0.009	0.021	0.011	0.01	0.015	0.008	0.012	0.006	0.01	0.013	0.01	0.012	0.009	0.027	0.01	0.01	0.015	0.01	0.009
-8	0.01	0.01	0.029	0.01	0.011	0.013	0.011	0.012	0.008	0.012	0.014	0.011	0.014	0.009	0.031	0.01	0.012	0.015	0.011	0.01
-9	0.023	0.024	0.066	0.024	0.023	0.03	0.026	0.029	0.024	0.028	0.032	0.031	0.026	0.024	0.062	0.021	0.021	0.027	0.026	0.027
IPV Wk 2
-Log Serum Dilution	A08544		A08545		A08546		A08547		A08548		A08557		A08558		A08559		A08560		A08561
-2	0.031	0.016	0.012	0.02	0.015	0.017	0.02	0.019	0.035	0.016	0.029	0.025	0.025	0.032	0.024	0.025	0.019	0.027	0.12	0.089
-3	0.026	0.008	0.01	0.01	0.01	0.011	0.013	0.011	0.011	0.008	0.008	0.01	0.01	0.017	0.012	0.005	0.017	0.077	0.022	0.016
-4	0.02	0.007	0.007	0.009	0.008	0.008	0.011	0.008	0.009	0.007	0.007	0.009	0.008	0.009	0.006	0.005	0.008	0.008	0.01	0.012
-5	0.019	0.007	0.008	0.01	0.008	0.009	0.011	0.008	0.008	0.007	0.013	0.008	0.009	0.011	0.007	0.009	0.009	0.01	0.07	0.012
-6	0.021	0.01	0.009	0.011	0.007	0.012	0.011	0.009	0.011	0.008	0.007	0.023	0.007	0.009	0.006	0.008	0.009	0.009	0.008	0.014
-7	0.019	0.009	0.008	0.009	0.008	0.009	0.011	0.007	0.009	0.008	0.027	0.01	0.008	0.019	0.009	0.008	0.011	0.01	0.018	0.013
-8	0.031	0.009	0.009	0.014	0.01	0.009	0.012	0.007	0.014	0.009	0.009	0.012	0.011	0.011	0.008	0.007	0.009	0.099	0.007	0.015
-9	0.096	0.026	0.026	0.045	0.037	0.028	0.034	0.029	0.043	0.022	0.029	0.028	0.027	0.027	0.027	0.029	0.03	0.029	0.025	0.054
IPV Wk 5
-Log Serum Dilution	A08544		A08545		A08546		A08547		A08548		A08557		A08558		A08559		A08560		A08561
-2	0.136	0.096	0.051	0.055	0.084	0.067	0.135	0.203	0.03	0.052	0.075	0.086	0.181	0.155	0.565	0.693	0.115	0.158	0.173	0.215
-3	0.017	0.024	0.017	0.014	0.014	0.012	0.023	0.044	0.01	0.011	0.013	0.042	0.025	0.023	0.076	0.099	0.017	0.013	0.034	0.034
-4	0.009	0.016	0.013	0.014	0.009	0.008	0.012	0.029	0.007	0.008	0.007	0.009	0.01	0.01	0.013	0.033	0.008	0.008	0.011	0.015
-5	0.008	0.009	0.007	0.008	0.008	0.007	0.015	0.03	0.007	0.009	0.007	0.014	0.014	0.01	0.012	0.051	0.007	0.009	0.01	0.032
-6	0.006	0.008	0.011	0.008	0.01	0.009	0.01	0.026	0.009	0.007	0.007	0.01	0.009	0.009	0.01	0.028	0.007	0.009	0.01	0.008
-7	0.008	0.011	0.01	0.008	0.009	0.009	0.011	0.035	0.008	0.009	0.009	0.009	0.013	0.01	0.01	0.039	0.009	0.01	0.01	0.009
-8	0.011	0.011	0.012	0.012	0.013	0.009	0.009	0.041	0.009	0.009	0.008	0.009	0.014	0.01	0.013	0.059	0.01	0.01	0.013	0.011
-9	0.031	0.03	0.031	0.036	0.032	0.029	0.041	0.106	0.037	0.024	0.028	0.035	0.039	0.039	0.03	0.075	0.038	0.033	0.033	0.03
IPV Wk 13
-Log Serum Dilution	A08544		A08545		A08546		A08547		A08548		A08557		A08558		A08559		A08560		A08561
-2	0.199	0.197	0.026	0.036	0.064	0.108	0.084	0.11	0.16	0.135	0.064	0.084	0.057	0.069	0.044	0.038	0.09	0.074	0.049	0.069
-3	0.016	0.035	0.021	0.016	0.02	0.02	0.1	0.016	0.039	0.017	0.016	0.022	0.013	0.007	0.011	0.013	0.014	0.007	0.011	0.014
-4	0.016	0.014	0.008	0.02	0.009	0.009	0.011	0.01	0.01	0.009	0.01	0.013	0.01	0.008	0.011	0.009	0.008	0.01	0.01	0.007
-5	0.009	0.01	0.008	0.019	0.008	0.01	0.01	0.012	0.008	0.008	0.009	0.017	0.01	0.008	0.01	0.01	0.008	0.009	0.009	0.01
-6	0.01	0.009	0.01	0.021	0.009	0.009	0.01	0.01	0.01	0.006	0.013	0.018	0.008	0.007	0.01	0.007	0.01	0.011	0.006	0.012
-7	0.011	0.009	0.012	0.023	0.008	0.009	0.011	0.009	0.009	0.008	0.014	0.018	0.01	0.01	0.011	0.008	0.01	0.01	0.011	0.012
-8	0.012	0.01	0.012	0.032	0.011	0.01	0.012	0.01	0.01	0.008	0.01	0.021	0.02	0.011	0.01	0.009	0.013	0.012	0.01	0.012
-9	0.033	0.032	0.03	0.051	0.031	0.025	0.033	0.029	0.028	0.022	0.033	0.051	0.024	0.032	0.024	0.024	0.031	0.031	0.025	0.022
EV-D68 Wk 2
-Log Serum Dilution	A08529		A08530		A08531		A08532		A08533		A08567		A08568		A08569		A08570		A08571
-2	0.139	0.152	0.146	0.138	0.152	0.109	0.358	0.185	0.142	0.178	0.016	0.023	0.037	0.014	0.029	0.022	0.012	0.019	0.045	0.044
-3	0.131	0.117	0.133	0.141	0.157	0.101	0.317	0.137	0.093	0.135	0.013	0.031	0.04	0.038	0.033	0.024	0.021	0.011	0.019	0.037
-4	0.128	0.116	0.14	0.138	0.151	0.113	0.354	0.164	0.13	0.17	0.008	0.008	0.022	0.01	0.008	0.011	0.039	0.008	0.01	0.01
-5	0.133	0.108	0.173	0.112	0.133	0.111	0.282	0.132	0.133	0.151	0.024	0.01	0.028	0.008	0.008	0.031	0.012	0.009	0.012	0.009
-6	0.147	0.141	0.127	0.136	0.139	0.134	0.31	0.151	0.133	0.207	0.008	0.039	0.028	0.008	0.008	0.014	0.009	0.011	0.012	0.009
-7	0.126	0.129	0.147	0.135	0.128	0.143	0.269	0.184	0.134	0.181	0.009	0.009	0.03	0.009	0.008	0.015	0.007	0.009	0.012	0.01
-8	0.156	0.179	0.207	0.129	0.189	0.149	0.276	0.177	0.161	0.22	0.009	0.011	0.043	0.01	0.008	0.018	0.009	0.013	0.013	0.012
-9	0.252	0.218	0.234	0.217	0.241	0.308	0.318	0.331	0.191	0.25	0.038	0.025	0.083	0.023	0.033	0.06	0.029	0.034	0.036	0.043
EV-D68 Wk 5
-Log Serum Dilution	A08529		A08530		A08531		A08532		A08533		A08567		A08568		A08569		A08570		A08571
-2	0.02	0.027	0.067	0.039	0.026	0.03	0.052	0.032	0.026	0.03	0.017	0.024	0.029	0.032	0.026	0.028	0.042	0.04	0.031	0.047
-3	0.006	0.014	0.032	0.016	0.008	0.038	0.02	0.017	0.013	0.037	0.009	0.011	0.021	0.011	0.022	0.02	0.028	0.049	0.012	0.027
-4	0.008	0.009	0.033	0.008	0.007	0.013	0.01	0.009	0.005	0.008	0.008	0.01	0.007	0.009	0.007	0.008	0.01	0.009	0.007	0.026
-5	0.006	0.006	0.02	0.01	0.005	0.013	0.009	0.011	0.008	0.009	0.008	0.011	0.011	0.011	0.007	0.011	0.011	0.01	0.01	0.022
-6	0.007	0.009	0.033	0.009	0.007	0.014	0.007	0.009	0.006	0.009	0.008	0.012	0.007	0.012	0.005	0.008	0.011	0.01	0.01	0.029
-7	0.009	0.011	0.028	0.011	0.011	0.017	0.009	0.01	0.008	0.009	0.011	0.013	0.011	0.011	0.008	0.011	0.011	0.011	0.011	0.029
-8	0.011	0.01	0.038	0.01	0.011	0.016	0.011	0.011	0.008	0.007	0.01	0.018	0.014	0.013	0.011	0.011	0.015	0.011	0.012	0.036
-9	0.036	0.029	0.083	0.035	0.028	0.06	0.029	0.036	0.036	0.028	0.031	0.035	0.028	0.031	0.032	0.027	0.039	0.038	0.037	0.056
EV-D68 Wk 13
-Log Serum Dilution	A08529		A08530		A08531		A08532		A08533		A08567		A08568		A08569		A08570		A08571
-2	0.024	0.028	0.047	0.049	0.047	0.044	0.052	0.049	0.045	0.049	0.028	0.018	0.043	0.049	0.032	0.037	0.107	0.107	0.025	0.016
-3	0.009	0.01	0.019	0.019	0.017	0.014	0.016	0.018	0.021	0.028	0.012	0.011	0.016	0.046	0.015	0.026	0.026	0.023	0.012	0.036
-4	0.007	0.013	0.008	0.009	0.01	0.009	0.008	0.028	0.013	0.019	0.004	0.009	0.008	0.011	0.031	0.029	0.013	0.009	0.008	0.009
-5	0.008	0.012	0.007	0.011	0.011	0.003	0.006	0.01	0.013	0.02	0.008	0.01	0.01	0.015	0.01	0.018	0.008	0.009	0.011	0.01
-6	0.009	0.013	0.006	0.01	0.009	0.008	0.008	0.01	0.011	0.023	0.005	0.005	0.011	0.01	0.013	0.021	0.009	0.01	0.017	0.008
-7	0.01	0.011	0.007	0.011	0.01	0.009	0.008	0.01	0.011	0.024	0.008	0.009	0.008	0.013	0.012	0.018	0.01	0.01	0.01	0.008
-8	0.01	0.013	0.009	0.01	0.013	0.01	0.012	0.009	0.014	0.028	0.009	0.011	0.013	0.011	0.014	0.027	0.013	0.012	0.014	0.01
-9	0.024	0.034	0.028	0.024	0.024	0.027	0.03	0.03	0.032	0.059	0.023	0.025	0.032	0.024	0.028	0.05	0.029	0.024	0.029	0.028
EV-A71 Wk 2
-Log Serum Dilution	A08534		A08535		A08536		A08537		A08538		A08572		A08573		A08574		A08575		A08576
-2	3.111	3.442	2.782	3.078	2.435	2.046	3.443	3.351	3.242	3.469	3.643	3.709	3.793	3.6	3.662	3.295	3.717	3.343	3.72	3.73
-3	1.858	1.77	1.761	2.103	1.28	1.083	1.539	1.303	1.872	1.726	1.784	1.836	3.059	3.096	2.166	2.117	2.563	2.494	2.069	2.062
-4	0.347	0.373	0.315	0.375	0.256	0.211	0.322	0.353	0.357	0.395	0.31	0.319	0.84	0.873	0.402	0.419	0.529	0.505	0.376	0.436
-5	0.184	0.197	0.179	0.258	0.167	0.136	0.146	0.216	0.191	0.16	0.059	0.061	0.146	0.186	0.071	0.077	0.088	0.102	0.064	0.085
-6	0.143	0.168	0.146	0.156	0.179	0.153	0.138	0.362	0.132	0.138	0.019	0.018	0.041	0.059	0.022	0.02	0.041	0.027	0.018	0.023
-7	0.146	0.149	0.158	0.152	0.197	0.126	0.141	0.454	0.124	0.122	0.013	0.012	0.021	0.039	0.012	0.015	0.016	0.013	0.01	0.015
-8	0.151	0.165	0.18	0.206	0.155	0.187	0.168	0.196	0.162	0.15	0.017	0.01	0.012	0.042	0.011	0.011	0.01	0.011	0.014	0.012
-9	0.235	0.205	0.25	0.23	0.294	0.282	0.234	0.261	0.315	0.223	0.045	0.03	0.041	0.084	0.033	0.044	0.033	0.031	0.043	0.036
EV-A71 Wk 5
-Log Serum Dilution	A08534		A08535		A08536		A08537		A08538		A08572		A08573		A08574		A08575		A08576
-2	3.464	3.697	3.614	3.68	3.674	3.703	3.679	3.744	3.366	3.724	3.684	3.7	3.739	3.734	3.727	3.691	3.657	3.648	3.738	3.689
-3	3.714	3.567	2.893	3.669	3.648	3.709	3.222	3.757	3.626	3.737	3.61	3.748	3.546	3.782	3.708	3.747	3.614	3.086	3.187	3.735
-4	3.444	3.347	3.416	3.014	3.331	3.222	3.447	3.418	3.115	3.075	3.203	3.207	3.452	3.541	3.522	3.501	3.446	3.462	3.334	3.38
-5	1.452	1.323	1.622	1.71	1.527	1.219	1.462	1.671	1.191	1.109	1.194	1.232	1.47	1.506	1.834	1.653	1.64	1.692	1.428	1.415
-6	0.371	0.355	0.501	0.505	0.525	0.308	0.379	0.561	0.332	0.296	0.291	0.296	0.43	0.392	0.503	0.574	0.405	0.471	0.364	0.402
-7	0.121	0.102	0.138	0.17	0.256	0.105	0.125	0.167	0.126	0.09	0.09	0.099	0.13	0.129	0.152	0.196	0.136	0.127	0.125	0.117
-8	0.041	0.035	0.041	0.089	0.055	0.038	0.044	0.067	0.047	0.033	0.034	0.035	0.04	0.044	0.044	0.073	0.041	0.046	0.036	0.036
-9	0.051	0.044	0.038	0.079	0.046	0.043	0.049	0.049	0.05	0.049	0.047	0.038	0.043	0.037	0.036	0.059	0.043	0.039	0.038	0.036
EV-A71 Wk 13
-Log Serum Dilution	A08534		A08535		A08536		A08537		A08538		A08572		A08573		A08574		A08575		A08576
-2	3.667	3.67	3.783	3.716	3.709	3.767	3.623	3.63	3.691	3.668	3.638	3.69	3.184	3.182	3.256	3.133	3.102	3.327	3.505	3.236
-3	3.665	3.635	3.089	3.681	3.633	3.696	3.183	3.478	3.623	3.646	3.542	3.642	3.374	3.495	3.434	3.248	3.571	3.395	3.517	3.556
-4	2.828	2.835	2.906	2.889	2.486	2.519	2.82	2.818	2.274	2.392	2.484	2.437	2.857	2.716	3.004	2.88	2.817	2.729	2.696	2.699
-5	0.86	0.883	0.926	0.956	0.726	0.695	1.053	1.007	0.794	0.654	0.694	0.658	1.153	0.997	1.457	1.283	1.1	1.001	1.16	1.172
-6	0.174	0.194	0.216	0.251	0.207	0.169	0.362	0.383	0.218	0.201	0.153	0.142	0.368	0.275	0.345	0.279	0.248	0.232	0.3	0.309
-7	0.043	0.049	0.064	0.076	0.079	0.046	0.12	0.142	0.066	0.073	0.051	0.046	0.109	0.078	0.116	0.08	0.081	0.068	0.099	0.116
-8	0.019	0.015	0.018	0.026	0.043	0.018	0.05	0.046	0.023	0.027	0.023	0.022	0.045	0.024	0.043	0.026	0.029	0.025	0.035	0.078
-9	0.028	0.03	0.026	0.03	0.05	0.032	0.053	0.041	0.032	0.035	0.032	0.027	0.028	0.029	0.028	0.024	0.043	0.043	0.033	0.024
D68/A71 Wk 2
-Log Serum Dilution	A08549		A08550		A08551		A08552		A08553		A08554		A08555		A08556		A08577		A08578
-2	3.672	3.559	3.457	3.572	3.589	3.547	3.628	3.681	3.697	3.607	3.637	3.709	3.732	3.714	3.606	3.738	3.56	3.469	2.785	3.069
-3	2.388	2.103	1.549	1.503	1.695	1.683	2.018	1.911	2.364	2.58	2.215	2.358	2.743	2.802	2.07	2.054	2.185	1.959	0.922	0.961
-4	0.49	0.454	0.282	0.267	0.295	0.291	0.354	0.357	0.565	0.644	0.458	0.457	0.609	0.646	0.32	0.376	0.365	0.441	0.142	0.146
-5	0.115	0.116	0.067	0.054	0.056	0.061	0.063	0.07	0.102	0.115	0.081	0.079	0.154	0.115	0.058	0.059	0.06	0.094	0.038	0.03
-6	0.032	0.047	0.024	0.018	0.021	0.016	0.021	0.019	0.033	0.029	0.018	0.021	0.041	0.026	0.03	0.022	0.019	0.027	0.016	0.011
-7	0.014	0.066	0.012	0.011	0.012	0.01	0.011	0.014	0.014	0.017	0.008	0.017	0.019	0.015	0.023	0.015	0.013	0.018	0.011	0.011
-8	0.007	0.042	0.01	0.009	0.01	0.009	0.011	0.012	0.011	0.011	0.008	0.009	0.039	0.014	0.021	0.011	0.012	0.014	0.014	0.011
-9	0.026	0.087	0.03	0.025	0.021	0.026	0.031	0.029	0.024	0.031	0.033	0.03	0.032	0.021	0.078	0.026	0.028	0.037	0.032	0.035
D68/A71 Wk 5
-Log Serum Dilution	A08549		A08550		A08551		A08552		A08553		A08554		A08555		A08556		A08577		A08578
-2	3.76	3.758	3.754	3.781	3.677	3.64	3.751	3.548	3.694	3.772	3.65	3.737	3.728	3.665	3.72	3.698	3.727	3.735	3.676	3.721
-3	3.149	3.702	3.767	3.765	3.658	3.721	3.759	3.684	3.688	3.763	3.716	3.752	3.735	3.695	3.633	3.686	3.102	3.705	3.595	3.658
-4	2.895	2.977	1.972	1.974	3.071	3.242	3.398	3.415	3.159	3.157	3.577	3.602	3.3	3.374	2.668	3.249	2.465	2.457	2.29	2.226
-5	1.016	1.011	0.469	0.476	1.097	1.177	1.364	1.309	1.117	1.364	2.374	1.876	1.438	1.145	1.147	1.086	0.79	0.705	0.588	0.546
-6	0.259	0.363	0.101	0.11	0.276	0.287	0.461	0.349	0.274	0.529	0.881	0.622	0.428	0.463	0.319	0.272	0.16	0.168	0.187	0.139
-7	0.08	0.103	0.03	0.036	0.08	0.085	0.163	0.102	0.088	0.216	0.346	0.183	0.148	0.133	0.116	0.065	0.043	0.06	0.069	0.039
-8	0.024	0.036	0.017	0.017	0.027	0.033	0.067	0.034	0.037	0.07	0.138	0.051	0.055	0.048	0.047	0.028	0.016	0.025	0.051	0.017
-9	0.037	0.036	0.032	0.033	0.038	0.039	0.052	0.038	0.039	0.056	0.098	0.04	0.037	0.067	0.048	0.036	0.032	0.025	0.075	0.023
D68/A71 Wk 13
-Log Serum Dilution	A08549		A08550		A08551		A08552		A08553		A08554		A08555		A08556		A08577		A08578
-2	3.628	3.639	3.682	3.743	3.643	3.72	3.678	3.733	3.659	3.574	3.711	3.638	3.785	3.712	3.693	3.705	3.276	3.613	3.306	3.284
-3	3.561	3.596	3.666	3.672	3.611	3.639	3.632	3.753	3.567	3.543	3.579	3.475	3.712	3.62	3.677	3.595	3.354	3.603	3.004	3.161
-4	2.539	2.348	2.414	2.202	1.892	1.798	2.985	2.907	2.348	2.356	2.923	2.915	2.624	2.625	3.042	2.914	1.767	1.954	1.239	1.269
-5	0.778	0.76	0.791	0.563	0.473	0.439	1.055	0.861	0.6	0.629	1.153	0.916	0.981	0.931	1.049	1.009	0.463	0.537	0.305	0.276
-6	0.236	0.21	0.271	0.126	0.132	0.109	0.314	0.227	0.113	0.159	0.309	0.186	0.29	0.308	0.274	0.279	0.123	0.119	0.08	0.051
-7	0.074	0.079	0.083	0.048	0.05	0.038	0.137	0.07	0.031	0.048	0.095	0.045	0.084	0.118	0.078	0.08	0.046	0.053	0.036	0.032
-8	0.029	0.034	0.027	0.019	0.023	0.017	0.061	0.028	0.016	0.022	0.039	0.021	0.039	0.036	0.031	0.028	0.023	0.026	0.026	0.018
-9	0.038	0.036	0.035	0.027	0.033	0.024	0.076	0.031	0.026	0.035	0.035	0.028	0.039	0.034	0.039	0.035	0.028	0.021	0.024	0.023

## Sheet: Mouse EV-D68 Indirect ELISA
PBS Wk 2
-Log Serum Dilution	A08539		A08540		A08541		A08542		A08543		A08562		A08563		A08564		A08565		A08566
-2	0.064	0.072	0.11	0.096	0.076	0.088	0.35	0.077	0.094	0.072	0.075	0.07	0.056	0.071	0.086	0.07	0.069	0.124	0.059	0.081
-3	0.047	0.055	0.054	0.054	0.039	0.068	0.18	0.059	0.052	0.035	0.048	0.044	0.052	0.047	0.07	0.055	0.035	0.068	0.048	0.055
-4	0.058	0.037	0.057	0.064	0.064	0.093	0.159	0.071	0.052	0.065	0.047	0.082	0.083	0.071	0.048	0.052	0.057	0.035	0.072	0.044
-5	0.035	0.041	0.05	0.038	0.047	0.065	0.14	0.053	0.038	0.035	0.049	0.029	0.065	0.038	0.067	0.031	0.027	0.056	0.03	0.032
-6	0.026	0.021	0.037	0.036	0.054	0.081	0.119	0.048	0.031	0.037	0.038	0.026	0.068	0.05	0.048	0.041	0.035	0.032	0.05	0.047
-7	0.027	0.019	0.034	0.023	0.03	0.05	0.1	0.05	0.022	0.02	0.032	0.031	0.045	0.043	0.066	0.025	0.036	0.029	0.035	0.025
-8	0.035	0.052	0.062	0.053	0.065	0.077	0.152	0.057	0.03	0.03	0.047	0.04	0.068	0.048	0.067	0.041	0.041	0.05	0.042	0.043
-9	0.033	0.023	0.042	0.037	0.048	0.053	0.115	0.042	0.025	0.036	0.046	0.036	0.05	0.037	0.067	0.037	0.035	0.039	0.064	0.031
PBS Wk 5
-Log Serum Dilution	A08539		A08540		A08541		A08542		A08543		A08562		A08563		A08564		A08565		A08566
-2	0.03	0.024	0.044	0.025	0.028	0.029	0.02	0.031	0.03	0.027	0.043	0.037	0.039	0.039	0.027	0.024	0.027	0.025	0.025	0.024
-3	0.01	0.011	0.025	0.007	0.011	0.009	0.009	0.014	0.011	0.017	0.008	0.014	0.014	0.015	0.015	0.012	0.015	0.009	0.008	0.01
-4	0.008	0.007	0.021	0.006	0.008	0.01	0.007	0.012	0.009	0.011	0.008	0.009	0.01	0.009	0.011	0.008	0.01	0.008	0.007	0.007
-5	0.008	0.007	0.014	0.007	0.009	0.009	0.008	0.011	0.01	0.014	0.007	0.01	0.01	0.008	0.011	0.007	0.012	0.01	0.008	0.011
-6	0.007	0.018	0.012	0.006	0.007	0.007	0.008	0.011	0.007	0.01	0.007	0.009	0.012	0.006	0.011	0.006	0.008	0.009	0.008	0.008
-7	0.01	0.007	0.013	0.008	0.007	0.012	0.007	0.01	0.006	0.01	0.007	0.009	0.012	0.01	0.033	0.009	0.011	0.009	0.011	0.008
-8	0.011	0.008	0.016	0.019	0.008	0.01	0.009	0.019	0.028	0.01	0.014	0.007	0.01	0.012	0.012	0.009	0.01	0.008	0.009	0.009
-9	0.013	0.007	0.014	0.006	0.006	0.012	0.006	0.009	0.006	0.009	0.006	0.009	0.011	0.011	0.01	0.008	0.008	0.008	0.007	0.007
PBS Wk 13
-Log Serum Dilution	A08539		A08540		A08541		A08542		A08543		A08562		A08563		A08564		A08565		A08566
-2	0.026	0.031	0.028	0.034	0.046	0.041	0.038	0.036	0.045	0.056	0.049	0.045	0.049	0.047	0.027	0.029	0.037	0.044	0.054	0.048
-3	0.011	0.012	0.011	0.013	0.012	0.02	0.008	0.011	0.012	0.022	0.012	0.011	0.016	0.012	0.01	0.008	0.013	0.011	0.012	0.008
-4	0.029	0.031	0.007	0.01	0.008	0.013	0.008	0.009	0.008	0.045	0.011	0.007	0.011	0	0.008	0.007	0.016	0.001	0.011	0.034
-5	0.008	0.006	0.007	0.012	0.008	0.012	0.007	0.009	0.01	0.011	0.011	0.007	0.01	0.01	0.007	0.009	0.011	0.011	0.009	0.005
-6	0.008	0.009	0.033	0.007	0.009	0.031	0.008	0.007	0.006	0.006	0.01	0.005	0.006	0.008	0.007	0.007	0.008	0.005	0.007	0.004
-7	0.004	0.009	0.007	0.009	0.005	0.01	0.006	0.008	0.01	0.009	0.021	0.007	0.01	0.009	0.009	0.007	0.006	0.007	0.008	0.006
-8	0.005	0.01	0.008	0.009	0.005	0.011	0.008	0.009	0.01	0.011	0.01	0.009	0.012	0.008	0.009	0.008	0.01	0.008	0.011	0.008
-9	0.003	0.013	0.008	0.011	0.008	0.006	0.008	0.009	0.01	0.011	0.006	0.006	0.009	0.008	0.01	0.033	0.008	0.007	0.009	0.005
IPV Wk 2
-Log Serum Dilution	A08544		A08545		A08546		A08547		A08548		A08557		A08558		A08559		A08560		A08561
-2	0.031	0.04	0.034	0.027	0.035	0.046	0.033	0.029	0.044	0.037	0.029	0.033	0.036	0.038	0.036	0.038	0.026	0.031	0.057	0.03
-3	0.012	0.013	0.008	0.012	0.017	0.017	0.014	0.012	0.016	0.011	0.009	0.013	0.013	0.009	0.013	0.01	0.008	0.013	0.021	0.009
-4	0.027	0.043	0.018	0.029	0.048	0.016	0.039	-0.005	0.032	0.014	0.008	0.009	0.005	0.008	0.013	0.01	0.007	0.005	0.015	0.006
-5	0.011	0.011	0.007	0.01	0.022	0.009	0.01	0.008	0.015	0.009	0.007	0.01	0.014	0.008	0.011	0.007	0.011	0.01	0.013	0.007
-6	0.013	0.008	0.006	-0.001	0.011	0.008	0.009	0.01	0.008	0.006	0.008	0.008	0.002	0.006	0.006	0.01	0.005	0.01	0.013	0.004
-7	0.011	0.011	0.008	0.01	0.013	0.009	0.01	0.009	0.011	0.01	0.007	0.01	0.011	0.007	0.01	0.007	0.011	0.01	0.014	0.008
-8	0.02	0.012	0.007	0.009	0.011	0.009	0.011	0.011	0.01	0.012	0.008	0.009	0.011	0.008	0.009	0.008	0.009	0.01	0.015	0.008
-9	0.009	0.01	0.007	0.01	0.014	0.009	0.011	0.009	0.01	0.008	0.01	0.009	0.009	0.009	0.008	0.003	0.009	0.007	0.01	0.009
IPV Wk 5
-Log Serum Dilution	A08544		A08545		A08546		A08547		A08548		A08557		A08558		A08559		A08560		A08561
-2	0.099	0.103	0.107	0.089	0.285	0.283	0.103	0.105	0.18	0.156	0.099	0.088	0.066	0.075	0.219	0.225	0.064	0.062	0.083	0.051
-3	0.04	0.038	0.047	0.048	0.07	0.12	0.041	0.035	0.057	0.046	0.048	0.031	0.023	0.017	0.034	0.029	0.013	0.017	0.03	0.012
-4	0.05	0.039	0.044	0.057	0.033	0.083	0.055	0.029	0.049	0.034	0.034	0.052	0.035	0.034	0.013	0.007	0.007	0.011	0.017	0.008
-5	0.029	0.024	0.037	0.031	0.037	0.064	0.034	0.035	0.032	0.039	0.033	0.026	0.013	0.008	0.013	0.006	0.008	0.009	0.018	0.006
-6	0.022	0.025	0.036	0.02	0.027	0.049	0.022	0.025	0.023	0.017	0.026	0.029	0.006	0.006	0.047	0.007	0.007	0.02	0.012	0.008
-7	0.018	0.023	0.023	0.026	0.035	0.034	0.027	0.025	0.02	0.02	0.035	0.021	0.005	0.007	0.008	0.007	0.01	0.006	0.014	0.01
-8	0.024	0.027	0.048	0.033	0.032	0.055	0.029	0.032	0.03	0.029	0.031	0.034	0.009	0.007	0.006	0.006	0.008	0.008	0.013	0.009
-9	0.025	0.027	0.033	0.026	0.034	0.045	0.028	0.024	0.022	0.03	0.035	0.028	0.005	0.008	0.01	0.033	0.01	0.033	0.016	0.006
IPV Wk 13
-Log Serum Dilution	A08544		A08545		A08546		A08547		A08548		A08557		A08558		A08559		A08560		A08561
-2	0.077	0.077	0.037	0.039	0.31	0.238	0.104	0.093	0.184	0.168	0.193	0.178	0.181	0.16	0.324	0.204	0.145	0.127	0.115	0.133
-3	0.016	0.02	0.016	0.011	0.041	0.034	0.016	0.016	0.119	0.081	0.109	0.097	0.102	0.061	0.146	0.114	0.075	0.058	0.096	0.107
-4	0.011	0.433	0.01	0.01	0.022	0.038	0.009	0.013	0.118	0.078	0.11	0.093	0.129	0.087	0.18	0.12	0.073	0.116	0.085	0.107
-5	0.009	0.011	0.011	0.009	0.015	0.009	0.006	0.01	0.088	0.072	0.075	0.087	0.089	0.076	0.147	0.084	0.068	0.096	0.08	0.086
-6	0.01	0.007	0.008	0.011	0.009	0.007	0.009	0.008	0.096	0.068	0.08	0.072	0.087	0.063	0.151	0.074	0.076	0.093	0.076	0.085
-7	0.011	0.01	0.01	0.006	0.012	0.008	0.007	0.008	0.081	0.062	0.078	0.061	0.069	0.068	0.16	0.063	0.076	0.094	0.071	0.082
-8	0.012	0.011	0.009	0.009	0.011	0.011	0.008	0.009	0.093	0.076	0.08	0.071	0.087	0.089	0.157	0.084	0.076	0.077	0.074	0.106
-9	0.011	0.009	0.01	0.009	0.008	0.06	0.009	0.009	0.076	0.061	0.077	0.05	0.09	0.07	0.134	0.074	0.059	0.079	0.081	0.076
EV-D68 Wk 2
-Log Serum Dilution	A08529		A08530		A08531		A08532		A08533		A08567		A08568		A08569		A08570		A08571
-2	2.435	2.43	2.014	2.041	2.885	3.045	2.995	3.008	2.919	2.838	3.417	3.485	3.128	3.259	3.243	3.241	3.379	3.219	3.305	3.312
-3	1.397	1.511	1.209	1.32	2.358	2.417	2.498	2.29	2.081	1.898	2.859	3.048	2.683	2.934	2.544	2.447	2.903	2.879	2.897	2.973
-4	0.285	0.291	0.324	0.321	0.661	0.555	0.755	0.75	0.493	0.419	1.233	1.294	1.002	1.019	0.883	0.854	1.173	1.195	1.188	1.29
-5	0.087	0.113	0.099	0.117	0.181	0.175	0.188	0.163	0.118	0.091	0.296	0.348	0.208	0.195	0.166	0.167	0.269	0.356	0.244	0.243
-6	0.037	0.06	0.044	0.071	0.067	0.052	0.061	0.05	0.038	0.03	0.097	0.062	0.047	0.051	0.037	0.041	0.089	0.09	0.067	0.056
-7	0.048	0.054	0.038	0.051	0.028	0.022	0.031	0.034	0.021	0.016	0.044	0.025	0.021	0.024	0.017	0.023	0.037	0.038	0.027	0.023
-8	0.044	0.058	0.051	0.063	0.011	0.015	0.016	0.025	0.011	0.037	0.02	0.009	0.006	0.012	0.008	0.013	0.016	0.013	0.011	0.009
-9	0.05	0.052	0.035	0.047	0.012	0.018	0.033	0.032	0.007	0.007	0.021	0.007	0.011	0.018	0.008	0.041	0.013	0.022	0.009	0.011
EV-D68 Wk 5
-Log Serum Dilution	A08529		A08530		A08531		A08532		A08533		A08567		A08568		A08569		A08570		A08571
-2	3.262	3.44	3.205	3.286	3.393	3.402	3.392	3.435	3.086	3.084	3.315	3.224	3.287	3.139	3.445	3.42	3.423	3.506	3.241	3.225
-3	3.053	2.956	3.094	2.917	3.202	3.078	3.275	3.21	2.426	2.539	3.092	3.071	3.02	3.015	3.161	3.276	3.417	3.384	3.038	3.017
-4	1.436	1.276	1.729	1.489	1.589	1.26	1.845	1.769	0.841	0.761	1.464	1.57	1.544	1.708	2.14	2.033	2.852	2.566	1.576	1.486
-5	0.299	0.258	0.413	0.251	0.42	0.358	0.422	0.432	0.149	0.138	0.434	0.428	0.364	0.408	0.587	0.569	1.001	0.853	0.406	0.334
-6	0.09	0.063	0.107	0.054	0.111	0.106	0.084	0.112	0.043	0.035	0.107	0.111	0.096	0.117	0.154	0.132	0.271	0.245	0.113	0.091
-7	0.031	0.02	0.042	0.017	0.038	0.03	0.029	0.039	0.013	0.017	0.032	0.05	0.029	0.043	0.043	0.041	0.099	0.083	0.048	0.03
-8	0.016	0.011	0.02	0.009	0.014	0.012	0.016	0.018	0.005	0.011	0.014	0.016	0.013	0.017	0.015	0.016	0.034	0.032	0.017	0.014
-9	0.011	0.009	0.008	0.008	0.009	0.01	0.018	0.009	0.008	0.027	0.008	0.019	0.011	0.012	0.009	0.012	0.018	0.015	0.012	0.011
EV-D68 Wk 13
-Log Serum Dilution	A08529		A08530		A08531		A08532		A08533		A08567		A08568		A08569		A08570		A08571
-2	3.564	3.649	0.028	0.016	3.507	3.516	3.582	3.531	3.488	3.34	3.634	3.598	3.499	3.634	3.545	3.462	3.648	3.637	3.593	3.55
-3	3.412	3.247	0.019	0.008	3.056	3.175	3.493	3.565	2.606	2.657	3.412	3.513	3.359	3.365	3.388	3.294	3.629	3.651	3.435	3.338
-4	1.379	1.38	0.018	0.004	1.262	1.331	2.161	2.167	0.427	0.757	2.239	2.1	1.809	1.776	1.826	1.804	2.768	2.788	1.991	2.059
-5	0.325	0.281	0.012	0.006	0.23	0.226	0.569	0.575	0.077	0.146	0.503	0.534	0.454	0.473	0.453	0.433	0.933	1.119	0.491	0.541
-6	0.134	0.081	0.012	0.006	0.061	0.048	0.145	0.133	0.028	0.037	0.125	0.131	0.136	0.132	0.107	0.112	0.236	0.316	0.114	0.15
-7	0.033	0.035	0.013	0.008	0.018	0.019	0.044	0.048	0.018	0.017	0.036	0.037	0.047	0.041	0.043	0.036	0.077	0.073	0.037	0.048
-8	0.012	0.021	0.011	0.007	0.01	0.013	0.018	0.021	0.011	0.009	0.011	0.019	0.019	0.019	0.017	0.013	0.028	0.025	0.014	0.022
-9	0.007	0.009	0.012	0.007	0.008	0.01	0.008	0.013	0.009	0.009	0.008	0.011	0.008	0.012	0.012	0.009	0.014	0.013	0.01	0.011
EV-A71 Wk 2
-Log Serum Dilution	A08534		A08535		A08536		A08537		A08538		A08572		A08573		A08574		A08575		A08576
-2	0.033	0.057	0.036	0.039	0.036	0.032	0.035	0.026	0.06	0.06	0.069	0.043	0.041	0.038	0.07	0.04	0.059	0.054	0.041	0.051
-3	0.013	0.017	0.014	0.011	0.014	0.01	0.008	0.01	0.021	0.012	0.016	0.011	0.01	0.014	0.017	0.008	0.014	0.012	0.017	0.015
-4	0.003	0.01	0	0.007	0.012	0.01	0.008	0.01	0.017	0.026	0.223	0.022	0.021	0.004	0.019	0.034	0.036	0.015	0.02	0.062
-5	0.011	0.013	0.01	0.007	0.013	0.01	0.007	0.009	0.014	0.009	0.015	0.005	0.01	0.01	0.012	0.006	0.009	0.008	0.008	0.014
-6	0.003	0.007	0.009	0.009	0.009	0.003	0.007	0.009	0.008	0.005	0.008	0.008	0.006	0.008	0.012	0.006	0.006	0.007	0.005	0.022
-7	0.012	0.012	0.018	0.004	0.016	0.009	0.008	0.01	0.011	0.006	0.009	0.006	0.007	0.003	0.012	0.008	0.006	0.011	0.008	0.009
-8	0.01	0.008	0.022	0.004	0.012	0.01	0.003	0.01	0.01	0.007	0.011	0.007	0.032	0.007	0.037	0.007	0.006	0.01	0.006	0.009
-9	0.017	0.014	0.021	0.01	0.011	0.014	0.009	0.009	0.011	0.007	0.027	0.007	0.021	0.008	0.017	0.007	-0.013	0.011	0.008	0.009
EV-A71 Wk 5
-Log Serum Dilution	A08534		A08535		A08536		A08537		A08538		A08572		A08573		A08574		A08575		A08576
-2	0.085	0.083	0.058	0.059	0.069	0.066	0.065	0.055	0.092	0.098	0.083	0.057	0.106	0.102	0.064	0.06	0.197	0.176	0.057	0.062
-3	0.017	0.018	0.009	0.014	0.015	0.019	0.012	0.019	0.028	0.04	0.026	0.022	0.025	0.022	0.03	0.015	0.065	0.052	0.021	0.012
-4	0.011	0.002	0.007	0.021	0.011	0.001	-0.001	0.004	0.011	0.012	0.015	0.007	0.01	0.003	0.013	0.007	0.016	0.01	0.007	0.011
-5	0.012	0.011	0.009	0.008	0.009	0.016	0.01	0.015	0.01	0.025	0.011	0.015	0.015	0.008	0.029	0.01	0.022	0.013	0.014	0.01
-6	0.008	0.007	0.007	0.009	0.008	0.005	0.008	0.003	0.005	0.011	0.009	0.007	0.006	0.008	0.009	0.008	0.011	0.001	0.007	0.008
-7	0.012	0.009	0.009	0.007	0.013	0.015	0.009	0.017	0.009	0.024	0.011	0.013	0.011	0.01	0.024	0.01	0.022	0.007	0.017	0.009
-8	0.01	0.009	0.008	0.009	0.013	0.007	0.01	0.008	0.009	0.012	0.01	0.009	0.005	0.012	0.008	0.008	0.009	0.007	0.007	0.01
-9	0.002	0.009	0.01	0.008	0.008	0.01	0.009	0.019	0.006	0.02	0.009	0.015	0.007	0.006	0.025	0.009	0.019	0.009	0.013	0.009
EV-A71 Wk 13
-Log Serum Dilution	A08534		A08535		A08536		A08537		A08538		A08572		A08573		A08574		A08575		A08576
-2	0.02	0.019	0.213	0.202	0.189	0.177	0.134	0.13	0.145	0.156	0.02	0.02	0.283	0.273	0.226	0.236	0.357	0.344	0.204	0.21
-3	0.015	0.012	0.041	0.044	0.039	0.037	0.025	0.023	0.034	0.037	0.015	0.015	0.061	0.081	0.059	0.061	0.083	0.085	0.04	0.045
-4	0.013	0.014	0.012	0.013	0.011	0.012	0.024	0.009	0.028	0.02	0.014	0.011	0.013	0.039	0.037	0.021	0.017	0.038	0.01	0.011
-5	0.012	0.012	0.007	0.008	0.015	0.009	0.01	0.008	0.011	0.01	0.013	0.01	0.007	0.013	0.01	0.013	0.012	0.015	0.007	0.011
-6	0.01	0.013	0.007	0.008	0.011	0.01	0.006	0.003	0.007	0.01	0.012	0.011	0.007	0.012	0.006	0.011	0.01	0.01	0.006	0.006
-7	0.01	0.011	0.007	0.008	0.01	0.009	0.009	0.006	0.01	0.011	0.009	0.009	0.006	0.011	0.005	0.015	0.012	0.011	0.009	0.009
-8	0.009	0.009	0.006	0.008	0.01	0.01	0.008	0.009	0.01	0.01	0.009	0.009	0.007	0.009	0.008	0.01	0.01	0.012	0.007	0.009
-9	0.015	0.012	0.009	0.008	0.008	0.008	0.008	0.008	0.005	0.008	0.012	0.016	0.009	0.011	0.01	0.012	0.009	0.107	0.01	0.01
D68/A71 Wk 2
-Log Serum Dilution	A08549		A08550		A08551		A08552		A08553		A08554		A08555		A08556		A08577		A08578
-2	2.849	2.777	2.934	2.823	2.776	2.699	2.791	2.958	2.888	2.941	2.805	2.67	2.989	2.981	2.957	2.933	2.406	2.594	2.536	2.607
-3	2.207	2.075	2.201	1.901	2.068	2.027	2.401	2.611	2.597	2.586	2.151	2.087	2.134	2.239	2.533	2.32	1.709	1.773	1.716	1.59
-4	0.612	0.511	0.674	0.495	0.222	0.571	1.011	1.003	1.213	1.124	0.633	0.582	0.701	0.523	0.845	0.72	0.322	0.43	0.358	0.348
-5	0.124	0.092	0.155	0.099	0.117	0.105	0.203	0.191	0.3	0.232	0.125	0.147	0.116	0.134	0.166	0.132	0.072	0.092	0.094	0.059
-6	0.032	0.029	0.047	0.027	0.032	0.026	0.046	0.05	0.074	0.058	0.036	0.046	0.035	0.032	0.032	0.024	0.019	0.026	0.032	0.019
-7	0.015	0.015	0.021	0.012	0.019	0.016	0.019	0.022	0.024	0.103	0.02	0.027	0.018	0.013	0.017	0.014	0.01	0.015	0.016	0.011
-8	0.009	0.014	0.009	0.01	0.011	0.01	0.011	0.011	0.012	0.016	0.013	0.015	0.009	0.013	0.01	0.011	0.01	0.01	0.014	0.01
-9	0.009	0.009	0.013	0.01	0.011	0.01	0.012	0.013	0.008	0.013	0.01	0.018	0.011	0.007	0.011	0.011	0.009	0.007	0.007	0.007
D68/A71 Wk 5
-Log Serum Dilution	A08549		A08550		A08551		A08552		A08553		A08554		A08555		A08556		A08577		A08578
-2	3.579	3.538	3.343	3.41	3.102	3.148	3.082	3.029	2.985	3.039	3.235	3.248	3.247	3.263	3.415	3.525	3.385	3.394	3.587	3.507
-3	3.238	3.157	2.928	2.76	2.669	2.584	2.968	2.788	2.673	2.641	2.961	3.002	3.036	2.968	3.324	3.352	2.377	2.533	3.486	3.464
-4	1.48	1.395	1.116	0.83	0.903	0.82	1.466	1.567	0.763	1.003	1.55	1.508	1.631	1.622	1.986	1.957	0.606	0.622	1.478	1.882
-5	0.359	0.301	0.265	0.19	0.189	0.159	0.384	0.419	0.292	0.21	0.457	0.357	0.427	0.406	0.519	0.533	0.121	0.14	0.437	0.393
-6	0.127	0.096	0.076	0.068	0.085	0.052	0.087	0.118	0.086	0.049	0.127	0.075	0.103	0.092	0.133	0.184	0.048	0.065	0.134	0.104
-7	0.079	0.043	0.047	0.03	0.035	0.024	0.045	0.043	0.031	0.026	0.042	0.039	0.032	0.046	0.057	0.08	0.028	0.053	0.06	0.053
-8	0.075	0.033	0.031	0.032	0.03	0.025	0.011	0.018	0.015	0.012	0.018	0.012	0.014	0.013	0.029	0.038	0.025	0.038	0.035	0.035
-9	0.08	0.032	0.031	0.026	0.027	0.022	0.012	0.012	0.008	0.021	0.012	0.017	0.008	0.018	0.029	0.033	0.022	0.038	0.029	0.032
D68/A71 Wk 13
-Log Serum Dilution	A08549		A08550		A08551		A08552		A08553		A08554		A08555		A08556		A08577		A08578
-2	3.581	3.562	3.572	3.506	3.473	3.343	3.428	3.56	3.397	3.483	3.561	3.613	3.616	3.601	3.6	3.542	3.475	3.578	3.62	3.524
-3	2.943	2.943	3.332	3.343	2.281	2.378	3.106	3.079	3.178	3.104	3.333	2.638	3.5	3.435	3.228	3.309	3.221	3.175	3.251	3.116
-4	0.967	0.895	1.811	1.748	0.487	0.524	1.186	1.293	1.32	1.316	1.28	1.363	1.909	1.842	1.409	1.388	1.24	1.173	1.083	1.08
-5	0.189	0.188	0.495	0.418	0.083	0.099	0.257	0.283	0.332	0.275	0.27	0.284	0.466	0.418	0.281	0.368	0.275	0.222	0.234	0.184
-6	0.04	0.046	0.177	0.087	0.025	0.029	0.052	0.085	0.108	0.065	0.055	0.072	0.112	0.107	0.076	0.101	0.06	0.049	0.074	0.04
-7	0.014	0.016	0.043	0.033	0.015	0.018	0.022	0.034	0.03	0.026	0.024	0.027	0.042	0.035	0.019	0.033	0.028	0.019	0.029	0.014
-8	0.03	0.007	0.018	0.013	0.007	0.012	0.012	0.014	0.014	0.013	0.023	0.013	0.019	0.018	0.008	0.016	0.012	0.011	0.014	0.01
-9	0.005	0.012	0.011	0.01	0.012	0.009	0.009	0.006	0.02	0.01	0.008	0.024	0.015	0.01	0.012	0.013	0.008	0.012	0.014	0.01

## Sheet: Mouse EV-A71 Indirect ELISA
PBS Wk 2
-Log Serum Dilution	A08539		A08540		A08541		A08542		A08543		A08562		A08563		A08564		A08565		A08566
-2	0.029	0.029	0.063	0.047	0.045	0.058	0.129	0.058	0.031	0.034	0.046	0.033	0.045	0.042	0.066	0.059	0.049	0.046	0.031	0.034
-3	0.028	0.03	0.042	0.031	0.031	0.051	0.107	0.04	0.027	0.028	0.037	0.036	0.038	0.039	0.093	0.043	0.028	0.04	0.038	0.027
-4	0.022	0.024	0.037	0.028	0.03	0.03	0.12	0.048	0.024	0.021	0.033	0.025	0.029	0.026	0.046	0.028	0.024	0.045	0.032	0.023
-5	0.035	0.028	0.037	0.025	0.028	0.038	0.093	0.044	0.027	0.029	0.045	0.025	0.039	0.036	0.071	0.031	0.027	0.029	0.026	0.022
-6	0.024	0.031	0.037	0.03	0.029	0.036	0.088	0.032	0.02	0.027	0.032	0.033	0.037	0.04	0.042	0.036	0.044	0.037	0.035	0.029
-7	0.029	0.028	0.033	0.029	0.034	0.038	0.1	0.044	0.03	0.037	0.041	0.03	0.049	0.035	0.038	0.048	0.031	0.038	0.032	0.025
-8	0.06	0.024	0.026	0.038	0.029	0.044	0.11	0.047	0.035	0.033	0.033	0.058	0.042	0.032	0.04	0.039	0.047	0.041	0.033	0.039
-9	0.064	0.024	0.04	0.051	0.052	0.043	0.1	0.054	0.033	0.05	0.046	0.029	0.071	0.03	0.047	0.048	0.067	0.063	0.043	0.048
PBS Wk 5
-Log Serum Dilution	A08539		A08540		A08541		A08542		A08543		A08562		A08563		A08564		A08565		A08566
-2	0.019	0.011	0.016	0.009	0.011	0.013	0.009	0.01	0.008	0.013	0.012	0.016	0.013	0.045	0.008	0.009	0.017	0.016	0.01	0.011
-3	0.016	0.009	0.009	0.008	0.005	0.001	0.007	0.01	0.005	0.008	0.003	0.041	0.007	0.009	0.009	0.031	0.008	0.009	0.011	0.007
-4	0.011	0.007	0.013	0.006	0.008	0.006	0.006	0.007	0.005	0.009	0.006	0.008	0.009	0.009	0.006	0.006	0.007	0.008	0.013	0.007
-5	0.041	0.007	0.008	0.007	0.006	0.011	0.006	0.006	0.006	0.007	0.006	0.006	0.01	0.009	0.006	0.008	0.008	0.007	0.007	0.006
-6	0.01	0.006	0.015	0.008	0.033	0.012	0.005	0.009	0.005	0.008	0.009	0.011	0.011	0.011	0.008	0.006	0.011	0.007	0.01	0.006
-7	0.015	0.008	0.014	0.009	0.008	0.012	0.007	0.009	0.004	0.008	0.008	0.01	0.012	0.013	0.007	0.007	0.01	0.008	0.009	0.006
-8	0.009	0.006	0.02	0.008	0.007	0.011	0.006	0.009	0.005	0.006	0.007	0.007	0.01	0.035	0.008	0.007	0.013	0.007	0.009	0.006
-9	0.016	0.008	0.041	0.012	0.016	0.025	0.011	0.019	0.009	0.015	0.009	0.018	0.018	0.009	0.019	0.01	0.022	0.009	0.02	0.008
PBS Wk 13
-Log Serum Dilution	A08539		A08540		A08541		A08542		A08543		A08562		A08563		A08564		A08565		A08566
-2	0.013	0.02	0.024	0.014	0.015	0.015	0.012	0.013	0.013	0.018	0.019	0.018	0.029	0.024	0.013	0.015	0.04	0.016	0.027	0.026
-3	0.006	0.012	0.007	0.03	0.006	0.008	0.008	0.008	0.01	0.009	0.009	0.007	0.018	0.009	0.009	0.007	0.008	0.011	0.007	0.005
-4	0.005	0.01	0.006	0.007	0.004	0.007	0.007	0.008	0.009	0.008	0.006	0.007	0.008	0.007	0.008	0.006	0.006	0.007	0.005	0.005
-5	0.006	0.012	0.006	0.007	0.007	0.008	0.01	0.01	0.01	0.007	0.006	0.007	0.01	0.007	0.009	0.025	0.01	0.007	0.005	0.005
-6	0.008	0.011	0.005	0.01	0.005	0.008	0.008	0.009	0.013	0.009	0.007	0.007	0.012	0.006	0.01	0.002	0.007	0.009	0.006	0.006
-7	0.005	0.01	0.007	0.007	0.006	0.008	0.009	0.009	0.012	0.011	0.008	0.008	0.011	0.007	0.01	0.006	0.006	0.013	0.008	0.006
-8	0.003	0.007	0.007	0.008	0.005	0.006	0.008	0.007	0.009	0.009	0.007	0.005	0.032	0.005	0.009	0.005	0.006	0.004	0.033	0.006
-9	0.013	0.018	0.011	0.018	0.007	0.01	0.011	0.011	0.018	0.008	0.013	0.01	0.009	0.009	0.014	0.008	0.015	0.01	0.018	0.01
IPV Wk 2
-Log Serum Dilution	A08544		A08545		A08546		A08547		A08548		A08557		A08558		A08559		A08560		A08561
-2	0.025	0.035	0.023	0.009	0.016	0.019	0.017	0.019	0.019	0.016	0.049	0.047	0.042	0.037	0.025	0.026	0.028	0.024	0.217	0.22
-3	0.011	0.011	0.006	0.007	0.012	0.008	0.007	0.008	0.017	0.009	0.01	0.009	0.01	0.009	0.008	0	0.009	0.009	0.045	0.028
-4	0.008	0.009	0.005	0.007	0.007	0.007	0.006	0.006	0.01	0.007	0.006	0.006	0.007	0.007	0.005	0.004	0.007	0.008	0.016	0.008
-5	0.009	0.01	0.006	0.007	0.009	0.009	0.006	0.006	0.008	0.008	0.008	0.007	0.009	0.008	0.006	0.003	0.006	0.008	0.013	0.006
-6	0.008	0.007	0.006	0.008	0.008	0.007	0.006	0.006	0.007	0.006	0.007	0.008	0.007	0.008	0.005	0.006	0.008	0.008	0.014	0.006
-7	0.007	0.007	0.006	0.011	0.013	0.009	0.007	0.006	0.007	0.007	0.007	0.007	0.012	0.009	0.007	0.006	0.009	0.007	0.016	0.005
-8	0.034	0.036	0.007	0.017	0.049	0.034	0.036	0.016	0.032	0.002	0.008	0.006	0.007	0.003	0.002	0.009	0.006	0.007	0.019	0.005
-9	0.012	0.012	0.013	0.014	0.018	0.016	0.017	0.012	0.014	0.008	0.02	0.01	0.017	0.01	0.013	0.01	0.013	0.009	0.042	0.012
IPV Wk 5
-Log Serum Dilution	A08544		A08545		A08546		A08547		A08548		A08557		A08558		A08559		A08560		A08561
-2	0.862	0.892	0.14	0.116	0.369	0.314	0.261	0.282	0.166	0.157	0.223	0.189	0.537	0.504	0.668	0.782	0.332	0.237	0.73	0.704
-3	0.187	0.212	0.037	0.031	0.072	0.039	0.056	0.051	0.047	0.07	0.062	0.042	0.096	0.086	0.109	0.102	0.043	0.033	0.165	0.114
-4	0.045	0.054	0.036	0.021	0.032	0.016	0.038	0.027	0.034	0.031	0.036	0.027	0.019	0.017	0.016	0.017	0.01	0.01	0.036	0.018
-5	0.022	0.034	0.032	0.026	0.028	0.013	0.029	0.019	0.034	0.028	0.027	0.019	0.007	0.008	0.007	0.007	0.008	0.007	0.018	0.008
-6	0.032	0.032	0.036	0.039	0.043	0.014	0.04	0.027	0.044	0.039	0.033	0.036	0.007	0.009	0.031	0.003	0.007	0.008	0.016	0.007
-7	0.025	0.039	0.037	0.027	0.04	0.012	0.033	0.027	0.04	0.048	0.036	0.026	0.015	0.016	0.008	0.009	0.007	0.008	0.02	0.01
-8	0.009	0.062	0.058	0.062	0.073	0.045	0.067	0.04	0.046	0.043	0.051	0.018	0.031	0.004	0.007	0.006	0.006	0.006	0.019	0.007
-9	0.009	0.082	0.058	0.019	0.084	0.058	0.076	0.029	0.074	0.014	0.075	0.015	0.014	0.011	0.012	0.01	0.011	0.008	0.027	0.012
IPV Wk 13
-Log Serum Dilution	A08544		A08545		A08546		A08547		A08548		A08557		A08558		A08559		A08560		A08561
-2	1.194	1.556	0.023	0.026	0.425	0.318	0.523	0.433	0.597	0.601	0.11	0.13	0.105	0.103	0.268	0.136	0.169	0.201	0.057	0.085
-3	0.329	0.317	0.009	0.009	0.06	0.039	0.061	0.056	0.171	0.104	0.1	0.071	0.089	0.067	0.205	0.064	0.07	0.084	0.049	0.092
-4	0.051	0.067	0.006	0.008	0.014	0.009	0.012	0.012	0.094	0.076	0.095	0.076	0.108	0.076	0.182	0.085	0.077	0.102	0.082	0.091
-5	0.018	0.014	0.008	0.008	0.008	0.007	0.007	0.008	0.102	0.063	0.085	0.054	0.071	0.068	0.145	0.077	0.05	0.09	0.07	0.098
-6	0.009	0.041	0.007	0.007	0.009	0.007	0.007	0.007	0.103	0.069	0.088	0.078	0.101	0.082	0.18	0.063	0.076	0.069	0.085	0.112
-7	0.013	0.01	0.007	0.008	0.01	0.006	0.007	0.007	0.115	0.066	0.106	0.05	0.114	0.074	0.172	0.083	0.088	0.07	0.082	0.109
-8	0.036	0.031	0.007	0.004	0.012	0.006	0.016	0.029	0.114	0.117	0.128	0.102	0.102	0.093	0.223	0.094	0.101	0.113	0.111	0.108
-9	0.017	0.014	0.015	0.012	0.013	0.013	0.019	0.012	0.133	0.093	0.146	0.124	0.144	0.097	0.254	0.167	0.123	0.131	0.127	0.138
EV-D68 Wk 2
-Log Serum Dilution	A08529		A08530		A08531		A08532		A08533		A08567		A08568		A08569		A08570		A08571
-2	0.053	0.05	0.077	0.064	0.02	0.022	0.018	0.024	0.011	0.009	0.045	0.034	0.015	0.025	0.023	0.036	0.023	0.023	0.122	0.12
-3	0.033	0.059	0.06	0.053	0.011	0.02	0.007	0.005	0.008	0.007	0.019	0.008	0.006	0.011	0.009	0.015	0.013	0.013	0.013	0.019
-4	0.029	0.043	0.038	0.05	0.012	0.007	0.006	0.005	0.008	0.007	0.014	0.004	0.007	0.011	0.001	0.008	0.01	0.011	0.007	0.011
-5	0.03	0.037	0.03	0.041	0.016	0.01	0.006	0.005	0.004	0.008	0.017	0.006	0.013	0.012	0.014	0.009	0.011	0.008	0.004	0.005
-6	0.032	0.042	0.027	0.042	0.013	0.011	0.006	0.005	0.01	0.007	0.015	0.006	0.005	0.01	0.006	0.009	0.01	0.01	0.006	0.007
-7	0.032	0.041	0.043	0.038	0.008	0.011	0.007	0.007	0.006	0.007	0.013	0.005	0.009	0.013	0.007	0.008	0.007	0.007	0.007	0.009
-8	0.041	0.036	0.046	0.035	0	0.009	0.009	0.007	0.006	0.007	0.015	0.006	0.005	0.005	0.007	0.007	0.008	0.009	0.008	0.009
-9	0.028	0.051	0.065	0.058	0.016	0.012	0.018	0.014	0.015	0.01	0.044	0.012	0.008	0.027	0.01	0.018	0.014	0.013	0.013	0.016
EV-D68 Wk 5
-Log Serum Dilution	A08529		A08530		A08531		A08532		A08533		A08567		A08568		A08569		A08570		A08571
-2	0.042	0.035	0.134	0.137	0.071	0.076	0.142	0.121	0.086	0.073	0.062	0.069	0.044	0.03	0.087	0.083	0.087	0.069	0.102	0.123
-3	0.009	0.01	0.031	0.027	0.02	0.019	0.067	0.061	0.015	0.019	0.013	0.014	0.012	0.01	0.019	0.028	0.024	0.016	0.031	0.03
-4	0.007	0.008	0.008	0.007	0.006	0.008	0.027	0.015	0.009	0.014	0.006	0.009	0.01	0.017	0.007	0.009	0.008	0.008	0.009	0.009
-5	0.01	0.009	0.005	0.007	0.008	0.007	0.039	0.009	0.007	0.014	0.007	0.008	0.01	0.009	0.005	0.008	0.009	0.009	0.008	0.007
-6	0.008	0.009	0.003	0.007	0.006	0.007	0.014	0.007	0.008	0.011	0.006	0.009	0.01	0.008	0.006	0.007	0.009	0.009	0.007	0.007
-7	0.003	0.013	0.006	0.007	0.007	0.008	0.017	0.005	0.007	0.012	0.007	0.008	0.008	0.006	0.005	0.01	0.011	0.015	0.007	0.007
-8	0.008	0.036	0.004	0.009	0.006	0.007	0.021	0.006	0.007	0.033	0.005	0.027	0.033	0.008	0.005	0.007	0.033	0.032	0.035	0.028
-9	0.018	0.017	0.012	0.011	0.01	0.008	0.04	0.009	0.011	0.021	0.011	0.016	0.01	0.01	0.011	0.015	0.017	0.011	0.017	0.016
EV-D68 Wk 13
-Log Serum Dilution	A08529		A08530		A08531		A08532		A08533		A08567		A08568		A08569		A08570		A08571
-2	0.06	0.066	0.04	0.006	0.227	0.22	0.301	0.317	0.262	0.226	0.148	0.151	0.178	0.166	0.173	0.17	0.275	0.259	0.121	0.124
-3	0.018	0.019	0.013	0.006	0.052	0.052	0.097	0.093	0.09	0.08	0.037	0.04	0.05	0.05	0.036	0.038	0.071	0.063	0.036	0.033
-4	0.007	0.008	0.017	0.006	0.012	0.015	0.019	0.019	0.014	0.019	0.007	0.01	0.014	0.012	0.009	0.009	0.013	0.013	0.011	0.009
-5	0.009	0.007	0.016	0.006	0.009	0.008	0.008	0.01	0.01	0.009	0.005	0.008	0.01	0.008	0.006	0.007	0.01	0.008	0.007	0.007
-6	0.007	0.007	0.015	0.006	0.007	0.01	0.006	0.009	0.009	0.008	0.005	0.008	0.007	0.009	0.008	0.006	0.008	0.006	0.006	0.006
-7	0.006	0.006	0.019	0.005	0.007	0.011	0.006	0.007	0.008	0.007	0.006	0.009	0.01	0.013	0.007	0.008	0.009	0.005	0.007	0.007
-8	0.031	0.008	0.02	0.007	0.011	0.007	0.003	0.033	0.005	0.034	0.008	0.005	0.033	0.036	0.036	0.035	0.032	0.009	0.009	0.006
-9	0.019	0.007	0.048	0.009	0.012	0.024	0.007	0.013	0.011	0.015	0.013	0.015	0.018	0.007	0.019	0.012	0.015	0.008	0.018	0.011
EV-A71 Wk 2
-Log Serum Dilution	A08534		A08535		A08536		A08537		A08538		A08572		A08573		A08574		A08575		A08576
-2	3.626	3.471	3.567	3.716	3.295	3.284	3.41	3.161	3.428	3.314	3.297	3.393	3.386	3.511	3.494	3.516	3.48	3.397	3.431	3.484
-3	2.125	1.876	2.283	2.066	1.481	1.382	1.79	1.707	1.706	1.627	2.085	1.44	2.783	2.583	2.392	2.013	2.084	2.075	1.915	2.039
-4	0.483	0.387	0.618	0.46	0.25	0.253	0.344	0.37	0.318	0.334	0.505	0.281	0.826	0.739	0.597	0.532	0.471	0.484	0.427	0.445
-5	0.128	0.085	0.098	0.094	0.048	0.053	0.075	0.079	0.066	0.056	0.101	0.051	0.196	0.153	0.143	0.102	0.097	0.123	0.107	0.092
-6	0.046	0.035	0.023	0.035	0.015	0.018	0.017	0.024	0.018	0.019	0.028	0.015	0.068	0.043	0.041	0.03	0.031	0.047	0.036	0.025
-7	0.022	0.02	0.013	0.017	0.01	0.01	0.009	0.011	0.014	0.014	0.017	0.008	0.027	0.016	0.024	0.011	0.013	0.021	0.015	0.015
-8	0.012	0.108	0.007	0.002	0.007	0.008	0.008	0.003	0.029	0.03	0.031	0.006	0.013	0.01	0.023	0.008	0.008	0.01	0.029	0.008
-9	0.025	0.022	0.018	0.013	0.015	0.011	0.016	0.012	0.018	0.007	0.019	0.012	0.021	0.011	0.042	0.01	0.011	0.019	0.009	0.018
EV-A71 Wk 5
-Log Serum Dilution	A08534		A08535		A08536		A08537		A08538		A08572		A08573		A08574		A08575		A08576
-2	3.165	3.737	3.441	3.259	3.643	3.655	3.724	3.735	3.649	3.658	3.62	3.668	3.76	3.627	3.748	3.624	3.74	3.67	3.64	3.645
-3	3.696	3.667	3.689	3.703	3.583	3.517	3.581	3.656	3.721	3.523	3.676	3.742	3.674	3.579	3.71	3.534	3.746	3.594	3.595	3.605
-4	2.99	2.97	2.93	2.914	2.837	2.737	2.781	2.857	2.735	2.683	3.094	2.966	3.057	3.16	3.328	3.201	3.202	3.087	2.997	3.03
-5	1.175	1.055	1.058	0.968	1.131	1.077	1.188	1.026	1.061	1.08	1.322	1.204	1.267	1.48	1.917	1.672	1.283	1.322	1.081	1.22
-6	0.342	0.324	0.288	0.304	0.307	0.394	0.406	0.234	0.34	0.358	0.4	0.375	0.328	0.423	0.921	0.476	0.375	0.38	0.253	0.298
-7	0.11	0.103	0.091	0.094	0.086	0.129	0.163	0.055	0.117	0.12	0.168	0.122	0.092	0.115	0.252	0.13	0.096	0.115	0.067	0.074
-8	0.052	0.035	0.033	0.03	0.037	0.042	0.059	0.025	0.047	0.039	0.06	0.046	0.023	0.034	0.089	0.041	0.026	0.038	0.022	0.024
-9	0.016	0.017	0.027	0.014	0.02	0.021	0.029	0.018	0.017	0.017	0.044	0.018	0.017	0.022	0.035	0.019	0.017	0.017	0.016	0.012
EV-A71 Wk 13
-Log Serum Dilution	A08534		A08535		A08536		A08537		A08538		A08572		A08573		A08574		A08575		A08576
-2	3.742	3.767	3.462	3.566	3.674	3.751	3.899	3.792	3.186	3.748	3.743	3.229	3.714	3.646	3.765	3.671	3.693	3.708	3.802	3.18
-3	3.736	3.723	3.764	3.764	3.667	3.674	3.698	3.69	3.712	3.646	3.758	3.767	3.716	3.678	3.706	3.71	3.777	3.74	3.749	3.759
-4	2.758	2.743	2.928	2.713	3.076	3.022	2.411	2.317	2.458	2.326	2.927	2.671	3.312	3.34	3.447	3.464	3.208	3.203	3.341	3.347
-5	0.9	0.795	0.913	0.743	1.111	0.889	0.72	0.633	0.732	0.65	0.917	0.68	1.24	1.415	1.668	1.629	1.127	1.174	1.232	1.557
-6	0.231	0.228	0.201	0.211	0.23	0.237	0.207	0.164	0.189	0.179	0.22	0.146	0.362	0.398	0.495	0.483	0.337	0.302	0.349	0.433
-7	0.068	0.063	0.063	0.057	0.057	0.08	0.112	0.047	0.072	0.057	0.084	0.041	0.119	0.183	0.216	0.159	0.11	0.11	0.116	0.145
-8	0.023	0.022	0.019	0.021	0.035	0.05	0.052	0.021	0.038	0.019	0.043	0.019	0.062	0.061	0.081	0.073	0.039	0.048	0.035	0.044
-9	0.019	0.011	0.028	0.012	0.018	0.02	0.022	0.016	0.024	0.012	0.065	0.014	0.019	0.029	0.018	0.029	0.021	0.029	0.02	0.026
D68/A71 Wk 2
-Log Serum Dilution	A08549		A08550		A08551		A08552		A08553		A08554		A08555		A08556		A08577		A08578
-2	3.673	3.561	3.405	3.517	3.511	3.466	3.246	3.275	3.594	3.509	3.457	3.387	3.637	3.611	3.526	3.424	2.966	2.998	2.798	2.736
-3	1.967	2.186	2.237	1.593	1.895	1.663	1.467	1.44	1.946	1.935	2.003	1.85	2.259	2.215	1.924	1.663	1.482	1.506	0.885	0.798
-4	0.509	0.365	0.479	0.354	0.371	0.331	0.275	0.282	0.449	0.426	0.412	0.353	0.488	0.479	0.344	0.323	0.285	0.322	0.144	0.127
-5	0.098	0.067	0.107	0.065	0.074	0.061	0.054	0.057	0.098	0.081	0.08	0.091	0.083	0.098	0.061	0.047	0.053	0.067	0.06	0.053
-6	0.025	0.022	0.028	0.02	0.021	0.018	0.014	0.022	0.024	0.023	0.018	0.029	0.022	0.024	0.02	0.016	0.016	0.022	0.016	0.009
-7	0.012	0.011	0.015	0.01	0.012	0.01	0.01	0.014	0.011	0.012	0.012	0.014	0.011	0.011	0.013	0.011	0.01	0.017	0.01	0.008
-8	0.011	0.008	0.009	0.002	0.006	0	0.007	0.004	0.015	0.009	0.01	0.029	0.009	0.01	0.002	0.013	0.008	0.012	0.008	0.006
-9	0.017	0.012	0.018	0.014	0.016	0.012	0.012	0.024	0.008	0.016	0.015	0.012	0.011	0.013	0.017	0.015	0.012	0.007	0.018	0.01
D68/A71 Wk 5
-Log Serum Dilution	A08549		A08550		A08551		A08552		A08553		A08554		A08555		A08556		A08577		A08578
-2	3.452	3.755	3.734	3.734	3.457	3.711	3.612	3.536	3.67	3.701	3.61	3.677	3.634	3.67	3.712	3.706	3.75	3.694	3.716	3.691
-3	3.678	3.832	3.683	3.748	3.697	3.703	3.521	3.417	3.631	3.64	3.589	3.541	3.661	3.645	3.674	3.678	3.683	3.631	3.659	3.695
-4	3.333	3.139	2.299	2.046	3.412	3.31	2.903	2.538	2.767	2.647	3.156	3.111	3.012	2.958	3.437	3.408	2.462	2.573	2.568	2.627
-5	1.371	1.032	0.63	0.514	1.616	1.321	1.065	1.091	1.26	0.799	1.699	1.381	1.259	1.124	1.616	1.562	0.66	0.793	0.779	0.661
-6	0.364	0.353	0.188	0.143	0.503	0.427	0.322	0.367	0.428	0.217	0.6	0.402	0.365	0.31	0.466	0.588	0.204	0.24	0.247	0.199
-7	0.202	0.13	0.099	0.065	0.165	0.137	0.129	0.092	0.135	0.059	0.181	0.129	0.105	0.099	0.145	0.193	0.075	0.097	0.092	0.092
-8	0.145	0.049	0.071	0.03	0.109	0.072	0.027	0.029	0.048	0.025	0.068	0.027	0.04	0.03	0.096	0.078	0.067	0.072	0.044	0.069
-9	0.164	0.04	0.079	0.054	0.022	0.021	0.017	0.025	0.021	0.016	0.024	0.013	0.023	0.015	0.089	0.089	0.026	0.108	0.026	0.101
D68/A71 Wk 13
-Log Serum Dilution	A08549		A08550		A08551		A08552		A08553		A08554		A08555		A08556		A08577		A08578
-2	3.785	3.489	3.784	3.738	3.871	3.726	3.703	3.706	3.741	3.802	3.722	3.721	3.734	3.814	3.75	3.676	3.726	3.692	3.69	3.751
-3	3.458	3.824	3.584	3.655	3.758	3.695	3.755	3.68	3.714	3.679	3.76	3.706	3.728	3.803	3.74	3.684	3.671	3.597	3.245	3.545
-4	2.853	2.944	2.252	2.274	2.425	2.454	3.22	3.226	2.446	2.369	3.019	3.002	3.19	2.939	3.464	3.494	2.711	2.621	1.653	1.623
-5	0.915	1.072	0.669	0.583	0.584	0.713	1.235	1.2	0.806	0.681	1.075	1.041	1.248	0.894	1.446	2.002	0.771	0.631	0.419	0.311
-6	0.209	0.287	0.195	0.12	0.192	0.203	0.272	0.448	0.238	0.169	0.251	0.304	0.313	0.244	0.429	0.7	0.191	0.153	0.098	0.064
-7	0.048	0.092	0.055	0.042	0.039	0.064	0.096	0.163	0.07	0.055	0.092	0.094	0.113	0.079	0.107	0.213	0.073	0.041	0.042	0.017
-8	0.018	0.024	0.022	0.012	0.013	0.019	0.049	0.054	0.018	0.021	0.032	0.031	0.051	0.03	0.055	0.073	0.024	0.016	0.016	0.008
-9	0.016	0.019	0.016	0.018	0.011	0.015	0.024	0.03	0.018	0.018	0.017	0.012	0.058	0.018	0.019	0.041	0.026	0.023	0.019	0.01

## Sheet: Polio 123 Indirect ELISA
		Plate 1		Plate 2		Plate 3		Plate 4		Plate 5		Plate 6
U/mL	3	0.28875	0.29775	0.29475	0.29675	0.26375	0.27975	0.24675	0.25875	0.23875	0.25675	0.22275	0.23075		Wk2
U/mL	10	0.76175	0.76275	0.75775	0.77475	0.70775	0.71175	0.65375	0.66475	0.62975	0.64675	0.57975	0.60875		Wk5
U/mL	30	1.41575	1.43875	1.42475	1.41975	1.28775	1.29575	1.23075	1.24775	1.17675	1.19475	1.14475	1.13175		Wk13
U/mL	90	2.50375	2.57675	2.62675	2.57575	2.35075	2.38875	2.15975	2.24175	2.19075	2.24875	2.01975	2.06575
A08539		0.01875	0.00675
A08540		0.02875	0.04375
A08541		0.02275	0.01175
A08542		0.02275	0.00575
A08543		0.02075	0.01175
A08539		0.00675	0.00775
A08540		0.01475	0.00675
A08541		0.01475	0.01775
A08542		0.00775	0.00675
A08543		0.01575	0.01775
A08539		0.01475	0.01775
A08540		0.00775	0.01575
A08541		0.01575	0.01475
A08542		0.00975	0.01275
A08543		0.02175	0.02075
A08562		0.01475	0.00975
A08563		0.02675	0.01675
A08564		0.01475	0.01075
A08565		0.01775	0.01175
A08566		0.00975	0.00975
A08562		0.05075	0.04575
A08563		0.01575	0.00875
A08564		0.00575	0.01175
A08565		0.02875	0.00675
A08566		0.00475	0.01375
A08562		0.01175	0.01775
A08563		0.01675	0.01275
A08564		0.00775	0.01775
A08565		0.01475	0.01375
A08566		0.01175	0.01975
A08529		0.01875	0.02475
A08530		0.00775	0.02175
A08531		0.00675	0.01575
A08532		0.01175	0.01975
A08533		0.00975	0.02075
A08567		0.00075	0.01875
A08568		0.00975	0.02675
A08569		0.01075	0.02975
A08570		0.01075	0.02275
A08571		0.00375	0.01775
A08529				0.02675	0.02075
A08530				0.01775	0.01275
A08531				0.01575	0.00675
A08532				0.01875	0.01375
A08533				0.01175	0.00975
A08529				0.06175	0.02475
A08530				0.01475	0.01275
A08531				0.01075	0.00975
A08532				0.01575	0.01875
A08533				0.02575	0.03275
A08567				0.01475	0.01075
A08568				0.06475	0.03275
A08569				0.01175	0.01375
A08570				0.01875	0.01275
A08571				0.01175	0.00775
A08567				0.01575	0.02475
A08568				0.02275	0.02775
A08569				0.01975	0.01475
A08570				0.02175	0.02375
A08571				0.00775	0.00775
A08534				0.02375	0.04475
A08535				0.00175	0.03875
A08536				0.00475	0.01075
A08537				0.00175	0.00675
A08538				0.00675	0.00575
A08534				0.04575	0.02875
A08535				0.02775	0.01275
A08536				0.03575	0.04375
A08537				0.00975	0.02275
A08538				0.01775	0.02575
A08572				0.00375	0.00775
A08573				0.00875	0.01775
A08574				0.01175	0.00975
A08575				0.01575	0.01075
A08576				0.00175	0.00375
A08572				0.00475	0.01275
A08573				0.03475	0.03175
A08574				0.02175	0.03475
A08575				0.02775	0.03375
A08576				0.06475	0.01175
A08534						0.02675	0.02675
A08535						0.02475	0.01175
A08536						0.04775	0.04275
A08537						0.02575	0.01775
A08538						0.03375	0.02375
A08572						0.01275	0.01075
A08573						0.12075	0.11175
A08574						0.06275	0.06375
A08575						0.01575	0.04775
A08576						0.01875	0.01375
A08552						0.01675	0.01575
A08553						0.01575	0.00975
A08554						0.01075	0.00975
A08555						0.01275	0.01275
A08556						0.00475	0.01875
A08552						0.03075	0.03375
A08553						0.02675	0.01175
A08554						0.01475	0.01375
A08555						0.01475	0.02175
A08556						0.03375	0.05175
A08552						0.02375	0.03775
A08553						0.02275	0.02375
A08554						0.01175	0.01975
A08555						0.01475	0.01675
A08556						0.11375	0.10775
A08550						0.00875	0.06475
A08551						0.00275	0.00875
A08549						0.01675	0.02075
A08577						0.00575	0.00575
A08578						0.00175	0.00575
A08550						0.00875	0.01075
A08551						0.00675	0.00875
A08549						0.09675	0.01375
A08577						0.07075	0.01575
A08578						0.00775	0.00575
A08550						0.01475	0.02775
A08551						0.01075	0.01275
A08549						0.01175	0.01475
A08577						0.01075	0.01575
A08578						0.00575	0.01175
A08544								0.77575	0.91575
A08545								0.53775	0.59375
A08546								1.19175	1.44075
A08547								0.42775	0.52675
A08548								0.62675	0.64975
A08544								0.61375	0.72975
A08545								0.54875	0.58675
A08546								0.68675	0.78575
A08547								0.53775	0.58275
A08548								1.36575	1.48575
A08544										1.15575	1.20075
A08545										0.91275	0.90475
A08546										0.46375	0.51675
A08547										0.84575	0.84975
A08548										0.89475	0.92475
A08557										0.86775	0.97475
A08558										1.33375	1.39175
A08559										1.08575	1.29875
A08560										0.91675	1.01775
A08561										1.03475	1.06675
A08557												0.86975	0.97675
A08558												0.97475	1.19975
A08559												0.93675	1.06975
A08560												0.89475	0.98975
A08561												0.53475	0.53975
A08557												0.35875	0.39375
A08558												1.06675	1.13575
A08559												0.72475	0.90275
A08560												1.07075	1.12875
A08561												0.48375	0.46075

## Sheet: Baboon ELISA
EV-D68 - Indirect
-Log Serum Dilution	9721 Pre		9721		8821 Pre		8821		8721 Pre		8721		9421 Pre		9421		9221 Pre		9221		9521 Pre		9521		9621 Pre		9621		1922 Pre		1922		9121 Pre		9121		9021 Pre		9021		0122 Pre		0122		8621 Pre		8621
-2	0.052	0.05	0.033	0.041	0.32	0.308	0.082	0.082	0.043	0.064	0.054	0.049	0.063	0.071	0.035	0.036	0.048	0.05	0.06	0.066	0.027	0.026	0.04	0.044	0.046	0.052	0.124	0.145	0.033	0.04	0.192	0.175	0.028	0.031	0.071	0.072	0.058	0.069	0.136	0.143	0.037	0.033	0.039	0.047	0.083	0.086	0.14	0.142
-2.77806	0.017	0.016	0.017	0.021	0.165	0.171	0.022	0.022	0.016	0.151	0.018	0.016	0.017	0.019	0.014	0.015	0.015	0.014	0.022	0.021	0.012	0.012	0.013	0.013	0.014	0.015	0.032	0.034	0.013	0.015	0.047	0.05	0.011	0.013	0.022	0.026	0.016	0.02	0.037	0.043	0.014	0.013	0.017	0.021	0.02	0.024	0.032	0.033
-3.55596	0.012	0.013	0.011	0.013	0.05	0.048	0.013	0.012	0.06	0.114	0.014	0.013	0.014	0.014	0.009	0.009	0.012	0.011	0.019	0.012	0.012	0.012	0.012	0.01	0.01	0.009	0.015	0.015	0.01	0.01	0.02	0.017	0.009	0.01	0.013	0.015	0.01	0.011	0.015	0.017	0.017	0.013	0.012	0.013	0.013	0.015	0.015	0.015
-4.33442	0.008	0.011	0.01	0.011	0.012	0.018	0.009	0.011	0.012	0.035	0.01	0.011	0.011	0.01	0.008	0.01	0.009	0.011	0.01	0.01	0.009	0.01	0.009	0.01	0.009	0.009	0.01	0.014	0.009	0.01	0.011	0.011	0.01	0.009	0.01	0.01	0.01	0.009	0.011	0.01	0.011	0.013	0.014	0.014	0.012	0.013	0.012	0.012
-5.11238	0.009	0.008	0.009	0.009	0.012	0.01	0.011	0.009	0.011	0.01	0.011	0.008	0.01	0.011	0.01	0.01	0.01	0.01	0.01	0.009	0.009	0.008	0.008	0.01	0.009	0.01	0.009	0.008	0.011	0.01	0.011	0.008	0.009	0.01	0.009	0.01	0.008	0.008	0.009	0.01	0.012	0.012	0.011	0.012	0.012	0.011	0.011	0.011
-5.88941	0.009	0.009	0.008	0.009	0.011	0.009	0.017	0.012	0.009	0.009	0.012	0.01	0.008	0.01	0.01	0.01	0.011	0.01	0.01	0.01	0.012	0.009	0.008	0.011	0.009	0.01	0.01	0.009	0.01	0.01	0.011	0.009	0.009	0.009	0.009	0.009	0.011	0.009	0.009	0.009	0.013	0.011	0.01	0.011	0.011	0.012	0.012	0.011
-6.66959	0.01	0.011	0.008	0.01	0.016	0.014	0.011	0.01	0.013	0.011	0.013	0.009	0.009	0.01	0.009	0.012	0.008	0.01	0.01	0.011	0.014	0.009	0.008	0.009	0.009	0.011	0.009	0.011	0.009	0.01	0.013	0.008	0.01	0.009	0.009	0.009	0.009	0.01	0.01	0.01	0.013	0.011	0.012	0.012	0.01	0.011	0.01	0.011
-7.44733	0.011	0.01	0.011	0.012	0.009	0.01	0.008	0.009	0.01	0.013	0.016	0.011	0.009	0.014	0.012	0.01	0.008	0.011	0.01	0.014	0.016	0.011	0.01	0.015	0.01	0.011	0.006	0.01	0.011	0.014	0.014	0.011	0.013	0.012	0.01	0.009	0.009	0.011	0.01	0.012	0.017	0.012	0.012	0.01	0.011	0.011	0.009	0.012
EV-A71 - Indirect
-Log Serum Dilution	9721 Pre		9721		8821 Pre		8821		8721 Pre		8721		9421 Pre		9421		9221 Pre		9221		9521 Pre		9521		9621 Pre		9621		1922 Pre		1922		9121 Pre		9121		9021 Pre		9021		0122 Pre		0122		8621 Pre		8621
-2	0.075	0.067	0.209	0.247	0.228	0.231	0.143	0.139	0.064	0.072	0.09	0.091	0.055	0.055	0.095	0.022	0.042	0.044	0.062	0.064	0.037	0.036	0.276	0.28	0.033	0.038	0.121	0.129	0.031	0.034	0.165	0.158	0.022	0.026	0.107	0.099	0.043	0.044	0.116	0.119	0.035	0.027	0.174	0.201	0.073	0.063	0.142	0.146
-2.77806	0.049	0.047	0.077	0.088	0.195	0.191	0.054	0.064	0.038	0.049	0.024	0.023	0.016	0.014	0.026	0.027	0.011	0.013	0.019	0.022	0.013	0.014	0.067	0.074	0.012	0.013	0.03	0.032	0.013	0.016	0.042	0.045	0.01	0.01	0.03	0.031	0.013	0.014	0.031	0.034	0.014	0.013	0.044	0.049	0.017	0.02	0.033	0.033
-3.55596	0.054	0.032	0.041	0.042	0.07	0.068	0.041	0.044	0.039	0.033	0.015	0.013	0.013	0.012	0.011	0.01	0.012	0.01	0.011	0.011	0.012	0.016	0.023	0.027	0.008	0.008	0.015	0.015	0.011	0.011	0.016	0.017	0.011	0.01	0.014	0.014	0.012	0.009	0.014	0.016	0.015	0.009	0.019	0.018	0.01	0.011	0.013	0.013
-4.33442	0.043	0.032	0.034	0.049	0.041	0.054	0.045	0.05	0.043	0.034	0.01	0.01	0.01	0.011	0.008	0.01	0.008	0.01	0.008	0.009	0.009	0.011	0.012	0.013	0.008	0.01	0.009	0.011	0.01	0.01	0.008	0.011	0.009	0.008	0.009	0.011	0.009	0.011	0.011	0.009	0.01	0.009	0.011	0.011	0.01	0.011	0.009	0.01
-5.11238	0.031	0.039	0.035	0.033	0.033	0.045	0.041	0.046	0.055	0.038	0.008	0.009	0.008	0.009	0.009	0.01	0.009	0.009	0.01	0.008	0.01	0.009	0.009	0.011	0.009	0.009	0.009	0.009	0.011	0.008	0.009	0.007	0.009	0.009	0.01	0.009	0.008	0.009	0.009	0.009	0.012	0.009	0.01	0.01	0.009	0.01	0.008	0.009
-5.88941	0.028	0.029	0.035	0.041	0.041	0.04	0.042	0.037	0.027	0.034	0.011	0.009	0.008	0.009	0.01	0.01	0.01	0.008	0.008	0.009	0.012	0.009	0.009	0.01	0.011	0.008	0.011	0.009	0.01	0.009	0.011	0.008	0.008	0.009	0.01	0.008	0.011	0.008	0.009	0.009	0.015	0.008	0.009	0.009	0.009	0.01	0.01	0.009
-6.66959	0.034	0.031	0.03	0.038	0.037	0.041	0.038	0.04	0.037	0.036	0.012	0.009	0.009	0.009	0.009	0.012	0.008	0.011	0.009	0.01	0.013	0.012	0.009	0.008	0.008	0.011	0.009	0.011	0.009	0.009	0.011	0.008	0.009	0.009	0.009	0.009	0.007	0.011	0.008	0.01	0.015	0.008	0.009	0.009	0.009	0.009	0.009	0.009
-7.44733	0.028	0.04	0.043	0.041	0.034	0.033	0.037	0.036	0.041	0.038	0.011	0.009	0.009	0.014	0.01	0.011	0.01	0.009	0.011	0.012	0.015	0.011	0.011	0.014	0.01	0.011	0.01	0.01	0.011	0.014	0.014	0.01	0.009	0.013	0.01	0.011	0.01	0.01	0.011	0.013	0.02	0.01	0.011	0.01	0.009	0.009	0.011	0.011
EV-D68 - Sandwich
-Log Serum Dilution	9721 Pre		9721		8821 Pre		8821		8721 Pre		8721		9421 Pre		9421		9221 Pre		9221		9521 Pre		9521		9621 Pre		9621		1922 Pre		1922		9121 Pre		9121		9021 Pre		9021		0122 Pre		0122		8621 Pre		8621
-2	0.078	0.044	0.059	0.081	0.045	0.04	0.028	0.05	0.019	0.041	0.052	0.044	0.042	0.04	0.024	0.065	0.018	0.045	0.078	0.041	0.027	0.058	0.043	0.117	0.099	0.077	0.048	0.054	0.05	0.059	0.05	0.053	0.05	0.049	0.056	0.043	0.068	0.1	0.062	0.062	0.041	0.091	0.045	0.061	0.045	0.047	0.067	0.116
-2.77806	0.037	0.04	0.024	0.018	0.032	0.03	0.018	0.019	0.021	0.025	0.055	0.02	0.036	0.022	0.051	0.068	0.041	0.021	0.043	0.029	0.024	0.031	0.019	0.054	0.063	0.042	0.035	0.045	0.044	0.039	0.181	0.061	0.049	0.042	0.032	0.038	0.035	0.04	0.038	0.042	0.037	0.039	0.027	0.033	0.038	0.068	0.028	0.059
-3.55596	0.029	0.038	0.048	0.023	0.025	0.113	0.03	0.028	0.025	0.027	0.054	0.013	0.026	0.019	0.016	0.022	0.039	0.032	0.016	0.01	0.064	0.031	0.022	0.02	0.045	0.029	0.034	0.06	0.056	0.086	0.19	0.05	0.035	0.219	0.085	0.076	0.041	0.037	0.097	0.175	0.072	0.072	0.032	0.03	0.038	0.049	0.032	0.061
-4.33442	0.029	0.033	0.095	0.013	0.021	0.031	0.036	0.019	0.057	0.019	0.024	0.018	0.012	0.011	0.018	0.014	0.017	0.019	0.015	0.017	0.02	0.021	0.012	0.028	0.044	0.079	0.027	0.05	0.04	0.048	0.047	0.04	0.049	0.053	0.077	0.064	0.078	0.064	0.044	0.044	0.037	0.043	0.027	0.032	0.042	0.042	0.028	0.092
-5.11238	0.021	0.011	0.03	0.016	0.029	0.028	0.016	0.024	0.036	0.091	0.048	0.022	0.023	0.088	0.045	0.018	0.015	0.021	0.018	0.011	0.032	0.017	0.02	0.018	0.049	0.027	0.067	0.036	0.027	0.055	0.051	0.038	0.05	0.065	0.149	0.033	0.191	0.071	0.04	0.049	0.029	0.044	0.031	0.03	0.032	0.04	0.03	0.081
-5.88941	0.012	0.017	0.028	0.015	0.052	0.033	0.021	0.013	0.028	0.103	0.036	0.022	0.014	0.013	0.016	0.014	0.02	0.019	0.008	0.011	0.018	0.014	0.012	0.039	0.131	0.079	0.085	0.042	0.034	0.048	0.029	0.027	0.051	0.065	0.085	0.083	0.069	0.062	0.057	0.047	0.027	0.042	0.024	0.032	0.035	0.034	0.024	0.079
-6.66959	0.038	0.017	0.031	0.034	0.04	0.133	0.032	0.086	0.061	0.021	0.036	0.119	0.076	0.061	0.018	0.066	0.017	0.014	0.013	0.022	0.03	0.018	0.006	0.022	0.144	0.074	0.104	0.053	0.038	0.077	0.047	0.045	0.041	0.055	0.079	0.034	0.032	0.078	0.067	0.132	0.082	0.373*	0.028	0.03	0.037	0.035	0.056	0.068
-7.44733	0.035	0.034	0.048	0.021	0.017	0.076	0.02	0.104	0.046	0.019	0.017	0.083	0.012	0.011	0.013	0.016	0.01	0.04	0.012	0.014	0.027	0.046	0.019	0.028	0.047	0.086	0.031	0.037	0.026	0.069	0.039	0.055	0.031	0.03	0.035	0.086	0.046	0.036	0.038	0.046	0.028	0.067	0.031	0.034	0.03	0.051	0.024	0.048
EV-A71 - Sandwich
-Log Serum Dilution	9721 Pre		9721		8821 Pre		8821		8721 Pre		8721		9421 Pre		9421		9221 Pre		9221		9521 Pre		9521		9621 Pre		9621		1922 Pre		1922		9121 Pre		9121		9021 Pre		9021		0122 Pre		0122		8621 Pre		8621
-2	0.011	0.052	0.111	0.084	0.049	0.036	0.03	0.031	0.048	0.021	0.034	0.02	0.039	0.066	0.035	0.024	0.02	0.033	0.016	0.019	0.022	0.017	0.026	0.041	0.077	0.038	0.063	0.038	0.033	0.034	0.033	0.063	0.042	0.042	0.043	0.032	0.04	0.078	0.037	0.051	0.035	0.04	0.044	0.035	0.038	0.062	0.038	0.048
-2.77806	0.013	0.013	0.026	0.091	0.03	0.04	0.034	0.017	0.128	0.048	0.02	0.021	0.021	0.025	0.058	0.016	0.013	0.02	0.013	0.013	0.017	0.024	0.016	0.031	0.04	0.034	0.036	0.037	0.1	0.027	0.029	0.036	0.033	0.065	0.055	0.064	0.029	0.054	0.041	0.037	0.035	0.041	0.07	0.06	0.039	0.043	0.028	0.062
-3.55596	0.021	0.011	0.038	0.041	0.015	0.027	0.038	0.012	0.076	0.029	0.018	0.015	0.017	0.113	0.029	0.013	0.012	0.037	0.015	0.012	0.019	0.021	0.013	0.037	0.11	0.66*	0.053	0.039	0.037	0.036	0.038	0.035	0.049	0.047	0.098	0.119	0.028	0.038	0.042	0.061	0.034	0.075	0.033	0.04	0.039	0.038	0.03	0.034
-4.33442	0.017	0.019	0.022	0.015	0.016	0.014	0.021	0.013	0.015	0.013	0.032	0.014	0.012	0.012	0.017	0.014	0.01	0.015	0.011	0.012	0.017	0.018	0.012	0.04	0.074	0.227	0.221	0.047	0.033	0.04	0.029	0.028	0.042	0.046	0.033	0.054	0.032	0.059	0.039	0.053	0.035	0.038	0.035	0.083	0.045	0.041	0.046	0.05
-5.11238	0.05	0.013	0.021	0.012	0.009	0.013	0.01	0.012	0.023	0.012	0.009	0.012	0.013	0.012	0.015	0.012	0.008	0.013	0.013	0.01	0.014	0.014	0.022	0.038	0.107	0.051	0.071	0.041	0.038	0.041	0.039	0.044	0.055	0.041	0.044	0.033	0.033	0.08	0.044	0.054	0.025	0.034	0.032	0.042	0.048	0.041	0.03	0.075
-5.88941	0.039	0.024	0.187	0.017	0.014	0.025	0.015	0.009	0.017	0.015	0.057	0.015	0.013	0.019	0.01	0.011	0.01	0.021	0.012	0.01	0.016	0.015	0.013	0.041	0.053	0.118	0.04	0.032	0.032	0.032	0.031	0.03	0.045	0.06	0.036	0.036	0.037	0.033	0.214	0.041	0.029	0.036	0.031	0.033	0.039	0.039	0.039	0.066
-6.66959	0.132	0.042	0.085	0.051	0.042	0.028	0.029	0.013	0.022	0.017	0.056	0.023	0.019	0.053	0.057	0.018	0.019	0.03	0.108	0.012	0.026	0.013	0.017	0.042	0.084	0.057	0.11	0.045	0.052	0.058	0.102	0.06	0.135	0.081	0.046	0.036	0.038	0.042	0.073	0.079	0.031	0.034	0.038	0.04	0.064	0.049	0.058	0.088
-7.44733	0.124	0.047	0.064	0.033	0.05	0.055	0.041	0.028	0.03	0.016	0.023	0.02	0.057	0.016	0.023	0.014	0.021	0.032	0.017	0.019	0.032	0.032	0.026	0.062	0.096	0.094	0.058	0.059	0.051	0.075	0.05	0.209	0.056	0.056	0.064	0.06	0.053	0.062	0.066	0.065	0.042	0.047	0.042	0.047	0.086	0.048	0.068	0.102
Polio 1/2/3 IgG ELISA					OD450 nm
U/mL IgG	Pre-Immune		Immune		Pre-Immune			Immune
9721	1682.6		59675.4		0.631	0.251		0.8885	0.8045
8821	1		42431.1		0.245	0.186		0.64825	0.80325
8721	1025.3		52914		0.408	0.361		0.80925	0.78625
9421	1094.6		94442		0.418	0.403		1.34825	1.32625
9221	1		74994.6		0.107	0.113		1.28325	1.11725
9521	3849.4		45117.9		1.39425	1.41525		1.1065	1.0355
9621	1		67985.2		0.11	0.094		1.32225	1.15325
1922	1		28059		0.28625	0.35525		0.4515	0.3875
9121	1		55428.1		0.182	0.177		0.76825	0.88525
9021	2074.6		37146.8		0.79	0.766		0.5475	0.4935
122	1		52926.2		0.112	0.255		0.76725	0.74425
8621	1		84420.3		0.212	0.24		1.24925	1.19525
7821	130.138		25887.9		0.3347	0.3142		0.4183	0.3799
7521	83.4843		75711.6		0.263	0.2954		0.769	0.8024
5721	1379.58		73946		0.3718	0.1317		0.7968	0.7472
3921	358.138		125065		0.2378	0.2976		1.1044	1.2329
4821	403.761		86279.5		0.2467	0.3064		0.894	0.8414
7021	785.751		75879.2		0.327	0.3743		0.7747	0.7993
5421	5502.34		59589.1		0.3755	0.4479		0.6491	0.6721
7721	2667.87		89797.9		0.5441	0.8874		0.9044	0.8856
8321	712.549		294055		0.4345	0.2384		2.6919	2.2679
6121	1045.83		305041		0.4642	0.338		2.2992	2.8311
8121	845.293		19012.3		0.2926	0.4318		0.3462	0.3453
5021	30		380035		0.1722	0.1836		2.8853	3.4088

## Sheet: Baboon EV-A71 Neut Assay
	Pre	Post
9721	20	20
8821	20	20
8721	40	40
9421	20	20
9221	20	20
9521	20	20
9621	20	20
1922	20	20
9121	20	20
9021	20	20
122	20	20
8621	20	20
8321	20	20
4821	20	20
7821	20	20
6121	20	20
1021	20	20
7521	20	20
8121	20	20
5421	20	20
5721	20	20
5021	20	20
7721	20	20
3921	20	20

## Sheet: Mouse EV-D68 Neut Assay
	PBS Wk 2		PBS Wk 5		PBS Wk 13		IPV Wk 2		IPV Wk 5		IPV Wk 13		B3 Wk 2		B3 Wk 5		B3 Wk 13		A71 Wk 2		A71 Wk 5		A71 Wk 13		B3/A71 Wk 2		B3/A71 Wk 5		B3/A71 Wk 13
A08539	80	80	80	80	80	80
A08540	80	80	80	80	80	80
A08541	80	80	80	80	80	80
A08542	80	80	80	80	80	80
A08543	80	80	80	80	80	80
A08562	80	80	80	80	80	80
A08563	80	80	80	80	80	80
A08564	80	80	80	80	80	80
A08565	80	80	80	80	80	80
A08566	80	80	80	80	80	80
A08544							80	80	80	80	80	80
A08545							80	80	80	80	80	80
A08546							80	80	80	80	80	80
A08547							80	80	80	80	80	80
A08548							80	80	80	80	80	80
A08557							80	80	80	80	80	80
A08558							80	80	80	80	80	80
A08559							80	80	80	80	80	80
A08560							80	80	80	80	160	320
A08561							80	80	80	80	320	320
A08529													320	320	1280	640	640	1280
A08530													640	640	1280	2560	640	640
A08531													640	640	2560	2560	1280	1280
A08532													320	640	5120	10240	5120	5120
A08533													640	640	1280	1280	320	640
A08567													1280	1280	1280	2560	1280	2560
A08568													1280	1280	2560	2560	2560	5120
A08569													640	640	5120	5120	2560	5120
A08570													1280	1280	2560	5120	5120	5120
A08571													1280	1280	1280	5120	5120	5120
A08534																			80	80	80	80	80	80
A08535																			80	80	80	80	80	80
A08536																			80	80	80	80	80	80
A08537																			80	80	80	80	80	80
A08538																			80	80	80	80	80	80
A08572																			80	80	80	80	80	80
A08573																			80	80	80	80	80	80
A08574																			80	80	80	80	80	80
A08575																			80	80	80	80	80	80
A08576																			80	80	80	80	80	80
A08549																									320	320	1280	1280	1280	1280
A08550																									320	640	1280	1280	2560	5120
A08551																									640	1280	1280	1280	640	640
A08552																									1280	1280	2560	2560	1280	1280
A08553																									640	640	1280	1280	640	640
A08554																									640	640	2560	2560	1280	1280
A08555																									640	640	2560	2560	2560	5120
A08556																									320	320	1280	2560	2560	2560
A08577																									320	320	640	640	320	640
A08578																									640	640	640	640	640	640

## Sheet: Mouse EV-A71 Neut Assay
	PBS Wk 2		PBS Wk 5		PBS Wk 13		IPV Wk 2		IPV Wk 5		IPV Wk 13		B3 Wk 2		B3 Wk 5		B3 Wk 13		A71 Wk 2		A71 Wk 5		A71 Wk 13		B3/A71 Wk 2		B3/A71 Wk 5		B3/A71 Wk 13
A08539	80	80	80	80	80	80
A08540	80	80	80	80	80	80
A08541	80	80	80	80	80	80
A08542	80	80	80	80	80	80
A08543	80	80	80	80	80	80
A08562	80	80	80	80	80	80
A08563	80	80	80	80	80	80
A08564	80	80	80	80	80	80
A08565	80	80	80	80	80	80
A08566	80	80	80	80	80	80
A08544							80	80	80	80	80	80
A08545							80	80	80	80	80	80
A08546							80	80	80	80	80	80
A08547							80	80	80	80	80	80
A08548							80	80	80	80	80	80
A08557							80	80	80	80	80	80
A08558							80	80	80	80	80	80
A08559							80	80	80	80	80	80
A08560							80	80	80	80	80	80
A08561							80	80	80	80	80	80
A08529													80	80	80	80	80	80
A08530													80	80	80	80	80	80
A08531													80	80	80	80	80	80
A08532													80	80	80	80	80	80
A08533													80	80	80	80	80	80
A08567													80	80	80	80	80	80
A08568													80	80	80	80	80	80
A08569													80	80	80	80	80	80
A08570													80	80	80	80	80	80
A08571													80	80	80	80	80	80
A08534																			80	80	2560	2560	5120	5120
A08535																			80	80	2560	2560	10240	20480
A08536																			80	80	1280	1280	1280	1280
A08537																			80	80	2560	2560	1280	2560
A08538																			80	80	2560	5120	2560	2560
A08572																			80	80	2560	5120	10240	10240
A08573																			80	80	2560	2560	10240	10240
A08574																			320	320	5120	5120	10240	20480
A08575																			80	80	2560	2560	5120	5120
A08576																			80	80	2560	2560	10240	10240
A08549																									80	80	2560	2560	2560	2560
A08550																									80	80	1280	1280	1280	2560
A08551																									80	80	640	640	1280	2560
A08552																									80	80	2560	2560	5120	5120
A08553																									80	80	2560	2560	5120	5120
A08554																									80	80	2560	2560	2560	5120
A08555																									80	80	640	640	1280	1280
A08556																									80	80	1280	1280	2560	5120
A08577																									80	80	20480	20480	5120	10240
A08578																									80	80	1280	2560	1280	2560
